# Supplementary material for: Node persistence from topological data analysis reveals changes in brain functional connectivity
Source: Patterns (N Y). 2025 Dec 3;7(3):101427. doi: 10.1016/j.patter.2025.101427 (PMC13100682; doi:10.1016/j.patter.2025.101427)
Supplement: Table S1. The values of the group-wise average of the topology-based global measures — Topology-based measures: persistent entropy, L1-norm, L2-norm of the FC matrices for the two groups (young versus elderly) in the MPI-LEMON dataset, and two groups (TD versus ASD) in the ABIDE-I dataset are presented for both considering (1) only the positive Pearson correlations and (2) all the Pearson correlations from FC matrices. Additionally, 1-Wasserstein (W1), 2-Wasserstein (W2), and bottleneck distances of the persistent diagrams for the intra-group and inter-group across both MPI-LEMON and ABIDE-I datasets are presented for considering both (1) only the positive Pearson correlations and (2) all the Pearson correlations from FC matrices. We evaluated the differences between the groups by using a one-tailed two-sample t test. This table is organized into three columns for each of the two datasets, with the first two columns containing the group-wise average and their standard error value (up to 3 decimal places). The third column denotes the p values, and the color of each cell in this column signifies the presence of significant differences between the two groups (p < 0.05). Column B contains the topology-based measures. Visualization of these data is provided in Figures 2 and S1–S3. [file mmc2.xlsx]

## Sheet: Sheet1
The values of the group-wise average of the topology-based global measures. Topology-based measures: Persistent entropy, L1-norm, L2-norm of the FCMs for the two groups (Young versus Elderly) in the MPI-LEMON dataset, and two groups (TD versus ASD) in the ABIDE-I dataset are presented for both considering (i) only the positive Pearson correlations and (ii) all the Pearson correlations from FCMs. …
	Dataset	MPI-LEMON			ABIDE-I
	Measure	Young	Elderly	p-value	TD	ASD	p-value
Considering only the positive correlations	Persistent entropy	5.471 ± 0.002	5.437 ± 0.004	2.61482e-12	5.516 ± 0.002	5.535 ± 0.003	2.7359e-08
	L1-norm	4.095 ± 0.053	3.776 ± 0.092	0.00317545	3.428 ± 0.042	3.028 ± 0.041	1.16478e-11
	L2-norm	0.647 ± 0.008	0.58 ± 0.012	1.17137e-05	0.544 ± 0.005	0.509 ± 0.006	7.32799e-06
		Intra-group	Inter-group		Intra-group	Inter-group
	W1 distance	2.646 ± 0.005	2.716 ± 0.006	1.88166e-19	3.549 ± 0.003	3.575 ± 0.003	2.80551e-09
	W2 distance	0.269 ± 0.0	0.278 ± 0.0	4.03047e-41	0.298 ± 0.0	0.3 ± 0.0	4.56061e-08
	Bottleneck distance	0.07 ± 0.0	0.072 ± 0.0	6.3294e-16	0.066 ± 0.0	0.067 ± 0.0	0.00141566
		Young	Elderly		TD	ASD
Considering all the correlations	Persistent entropy	5.468 ± 0.002	5.434 ± 0.004	3.88843e-12	5.513 ± 0.002	5.532 ± 0.003	2.43888e-08
	L1-norm	4.095 ± 0.053	3.776 ± 0.092	0.00317545	3.428 ± 0.042	3.028 ± 0.041	1.16478e-11
	L2-norm	0.647 ± 0.008	0.58 ± 0.012	1.17137e-05	0.544 ± 0.005	0.509 ± 0.006	7.32799e-06
		Intra-group	Inter-group		Intra-group	Inter-group
	W1 distance	2.646 ± 0.005	2.716 ± 0.006	1.88166e-19	3.549 ± 0.003	3.575 ± 0.003	2.80551e-09
	W2 distance	0.269 ± 0.0	0.278 ± 0.0	4.03047e-41	0.298 ± 0.0	0.3 ± 0.0	4.56061e-08
	Bottleneck distance	0.07 ± 0.0	0.072 ± 0.0	6.3294e-16	0.066 ± 0.0	0.067 ± 0.0	0.00141566
