# Supplementary material for: Node persistence from topological data analysis reveals changes in brain functional connectivity
Source: Patterns (N Y). 2025 Dec 3;7(3):101427. doi: 10.1016/j.patter.2025.101427 (PMC13100682; doi:10.1016/j.patter.2025.101427)
Supplement: Table S2. Correlation between the persistent-homology-based global measures — Spearman correlation between persistent entropy and L1-norm, persistent entropy and L1-norm, and L1-norm and L2-norm are provided along with the corresponding p values for both the MPI-LEMON and ABIDE-I datasets. The color of each cell in the Spearman correlation column signifies that the correlation is greater than 0.9. The correlations are performed for both global and resting-state network labels and separately for each group in the MPI-LEMON and ABIDE-I datasets. [file mmc3.xlsx]

## Sheet: Sheet 1
Correlation between the persistent homology-based global measures. Spearman correlation between persistent entropy and L1-norm, persistent entropy and L2-norm, and L1-norm and L2-norm are provided along with the corresponding p-values for both the MPI-LEMON and ABIDE-I datasets. The color of each cell in the Spearman correlation column signifies that the correlation is greater than 0.9. The corre…
	MPI-LEMON							ABIDE-I
		Persistent Entropy and L1-norm		Persistent Entropy and L2-norm		L1-norm and L2-norm			Persistent Entropy and L1-norm		Persistent Entropy and L2-norm		L1-norm and L2-norm
	Group	Spearman correlation	p-value	Spearman correlation	p-value	Spearman correlation	p-value	Group	Spearman correlation	p-value	Spearman correlation	p-value	Spearman correlation	p-value
Global	Young	0.183195	0.023413	0.173894	0.031578	0.939243	5.2e-72	TD	0.329329	3.29516e-12	0.37125	2.46022e-15	0.969537	1.50785e-260
	Elderly	0.260113	0.027339	0.324233	0.00546	0.93871	4.23e-34	ASD	0.234458	2.46718e-06	0.269248	5.48185e-08	0.97841	3.32997e-271
Resting state Networks
Visual	Young	0.795702	1.07e-34	0.746988	1.47e-28	0.988715	2.1e-126	TD	0.72133	1.78e-69	0.685585	2.7e-60	0.983537	0
	Elderly	0.689133	2.19e-11	0.653825	4.75e-10	0.991318	2.01e-63	ASD	0.750277	1.26e-72	0.723063	4.03e-65	0.987663	0
Somatomotor	Young	0.758869	6.38e-30	0.752858	3.19e-29	0.987097	4.9e-122	TD	0.608841	1.83e-44	0.599024	9.64e-43	0.982399	0
	Elderly	0.777542	9.56e-16	0.75529	1.78e-14	0.981992	2.11e-52	ASD	0.548031	2.42e-32	0.540903	2.14e-31	0.984327	2.74e-298
Dorsal Attention	Young	0.643537	2.94e-19	0.62009	1.26e-17	0.972367	2.65e-97	TD	0.616331	8.09e-46	0.595955	3.24e-42	0.979012	2.48e-294
	Elderly	0.733263	2.4e-13	0.725545	5.63e-13	0.977523	4.6e-49	ASD	0.699959	2.02e-59	0.697014	9.84e-59	0.98226	8.39e-288
Salience/Ventral Attention	Young	0.819348	2.58e-38	0.788499	1.09e-33	0.990943	1.4e-133	TD	0.701256	3.76e-64	0.639535	2.96e-50	0.98673	0
	Elderly	0.844358	1.2e-20	0.796797	5.73e-17	0.99151	9.21e-64	ASD	0.716481	1.94e-63	0.676218	4.16e-54	0.987063	0
Limbic	Young	0.867645	1.11e-47	0.853603	1.3e-44	0.998251	2.2e-187	TD	0.76723	1.29e-83	0.743643	5.69e-76	0.995792	0
	Elderly	0.846226	8.11e-21	0.838015	4.32e-20	0.997388	1.22e-81	ASD	0.793303	1.02e-86	0.772681	1.41e-79	0.996391	0
Control	Young	0.617466	1.88e-17	0.564985	2.8e-14	0.970424	4.17e-95	TD	0.619745	1.9e-46	0.614218	1.97e-45	0.97608	1.86e-282
	Elderly	0.650878	6.04e-10	0.639687	1.46e-09	0.980449	3.66e-51	ASD	0.625919	2.37e-44	0.628494	8.29e-45	0.974973	9.57e-259
Default	Young	0.625173	5.74e-18	0.675318	1.03e-21	0.956114	2.12e-82	TD	0.576506	5.21e-39	0.587611	8.17e-41	0.968715	3.86e-258
	Elderly	0.712747	2.18e-12	0.718278	1.22e-12	0.974757	2.55e-47	ASD	0.573026	7.53e-36	0.615742	1.37e-42	0.971463	1.08e-247
