# Supplementary material for: Node persistence from topological data analysis reveals changes in brain functional connectivity
Source: Patterns (N Y). 2025 Dec 3;7(3):101427. doi: 10.1016/j.patter.2025.101427 (PMC13100682; doi:10.1016/j.patter.2025.101427)
Supplement: Table S3. The values of the group-wise average of the topology-based measures at the resting-state network level — Topology-based measures: persistent entropy, L1-norm, and L1-norm of the FC matrices for the two groups (young versus elderly) in the MPI-LEMON dataset and two groups (TD versus ASD) in the ABIDE-I dataset are presented, considering only the positive Pearson correlations of the FC matrices. Additionally, 1-Wasserstein (W1), 2-Wasserstein (W2), and bottleneck distances of the persistent diagrams for intra-group and inter-group across both MPI-LEMON and ABIDE-I datasets are presented, considering only the positive Pearson correlations of the FC matrices. We evaluated the differences between the intra-group and inter-group by using a one-tailed two-sample t test and corrected for multiple comparisons using FDR with alpha set to 0.05 corresponding to each RSN. This table is organized into three columns for each of the two datasets, with the first two columns containing the group-wise average and its standard error value (up to 3 decimal places). The third column denotes the FDR-corrected p values, and the color of each cell in this column signifies the presence of significant differences between the two groups (FDR-corrected p < 0.05). Column A contains the topology-based measures, and column B contains the seven RSNs. Visualization of these data is provided in Figures 3 and S4. [file mmc4.xlsx]

## Sheet: Sheet1
The values of the group-wise average of the topology-based measures at the resting state network (RSN) level. Topology-based measures: Persistent entropy, L1-norm, and L2-norm of the FCMs for the two groups (Young versus Elderly) in the MPI-LEMON dataset, and two groups (TD versus ASD) in the ABIDE-I dataset are presented, considering only the positive Pearson correlations of the FCMs. Additional…
	Dataset	MPI-LEMON			ABIDE-I
Measure	Resting State Networks	Young	Elderly	FDR corrected p-value	TD	ASD	FDR corrected p-value
Persistent entropy	Visual	3.372 ± 0.002	3.367 ± 0.003	0.205	3.401 ± 0.001	3.4 ± 0.002	0.831
	Somatomotor	3.593 ± 0.002	3.568 ± 0.004	4.2e-07	3.612 ± 0.001	3.62 ± 0.001	2.64e-05
	Dorsal Attention	3.335 ± 0.002	3.316 ± 0.003	1.29e-05	3.32 ± 0.001	3.321 ± 0.002	0.831
	Salience/Ventral Attention	3.11 ± 0.002	3.103 ± 0.002	0.0472	3.116 ± 0.001	3.123 ± 0.001	2.94e-05
	Limbic	2.492 ± 0.001	2.49 ± 0.002	0.44	2.506 ± 0.001	2.506 ± 0.001	0.831
	Control	3.474 ± 0.002	3.463 ± 0.003	0.011	3.479 ± 0.001	3.479 ± 0.001	0.831
	Default	3.911 ± 0.002	3.889 ± 0.003	4.79e-07	3.909 ± 0.001	3.922 ± 0.002	2.09e-09
L1-norm	Visual	0.474 ± 0.033	0.358 ± 0.037	0.0303	0.701 ± 0.023	0.645 ± 0.023	0.128
	Somatomotor	0.7 ± 0.035	0.437 ± 0.034	8.96e-07	0.897 ± 0.026	1.041 ± 0.031	0.000884
	Dorsal Attention	1.405 ± 0.053	1.025 ± 0.072	7.86e-05	1.023 ± 0.029	0.953 ± 0.028	0.128
	Salience/Ventral Attention	0.561 ± 0.038	0.375 ± 0.043	0.00249	0.426 ± 0.017	0.533 ± 0.023	0.000795
	Limbic	0.203 ± 0.024	0.264 ± 0.068	0.467	0.356 ± 0.019	0.336 ± 0.018	0.532
	Control	1.64 ± 0.065	1.577 ± 0.095	0.586	1.452 ± 0.032	1.444 ± 0.036	0.854
	Default	1.911 ± 0.062	1.338 ± 0.073	8.87e-08	1.489 ± 0.029	1.736 ± 0.036	7.27e-07
L2-norm	Visual	0.125 ± 0.007	0.098 ± 0.008	0.0195	0.165 ± 0.004	0.157 ± 0.004	0.275
	Somatomotor	0.173 ± 0.007	0.115 ± 0.007	2.38e-07	0.196 ± 0.005	0.215 ± 0.005	0.014
	Dorsal Attention	0.269 ± 0.008	0.217 ± 0.012	0.00113	0.218 ± 0.005	0.205 ± 0.005	0.125
	Salience/Ventral Attention	0.135 ± 0.007	0.099 ± 0.009	0.00345	0.111 ± 0.003	0.131 ± 0.004	0.00114
	Limbic	0.058 ± 0.005	0.07 ± 0.012	0.366	0.094 ± 0.004	0.094 ± 0.004	0.983
	Control	0.312 ± 0.01	0.285 ± 0.014	0.126	0.273 ± 0.005	0.273 ± 0.005	0.983
	Default	0.336 ± 0.009	0.253 ± 0.011	2.38e-07	0.278 ± 0.005	0.308 ± 0.005	0.000128
		Intra-group	Inter-group		Intra-group	Inter-group
W1 distance	Visual	0.188 ± 0.001	0.177 ± 0.001	1	0.283 ± 0.0	0.283 ± 0.0	0.384
	Somatomotor	0.329 ± 0.001	0.308 ± 0.001	1	0.419 ± 0.0	0.421 ± 0.0	1.64e-07
	Dorsal Attention	0.376 ± 0.001	0.361 ± 0.001	1	0.344 ± 0.0	0.345 ± 0.0	0.000457
	Salience/Ventral Attention	0.16 ± 0.001	0.148 ± 0.001	1	0.177 ± 0.0	0.179 ± 0.0	1.42e-10
	Limbic	0.052 ± 0.0	0.054 ± 0.0	5.86e-06	0.088 ± 0.0	0.088 ± 0.0	0.126
	Control	0.429 ± 0.001	0.417 ± 0.001	1	0.423 ± 0.0	0.424 ± 0.0	0.097
	Default	0.621 ± 0.001	0.598 ± 0.001	1	0.645 ± 0.0	0.651 ± 0.0	5.83e-22
W2 distance	Visual	0.074 ± 0.0	0.071 ± 0.0	1	0.095 ± 0.0	0.095 ± 0.0	0.344
	Somatomotor	0.099 ± 0.0	0.094 ± 0.0	1	0.112 ± 0.0	0.112 ± 0.0	0.000136
	Dorsal Attention	0.117 ± 0.0	0.114 ± 0.0	1	0.107 ± 0.0	0.108 ± 0.0	0.0136
	Salience/Ventral Attention	0.069 ± 0.0	0.065 ± 0.0	1	0.069 ± 0.0	0.07 ± 0.0	4.48e-11
	Limbic	0.034 ± 0.0	0.035 ± 0.0	6.59e-10	0.049 ± 0.0	0.049 ± 0.0	0.0374
	Control	0.13 ± 0.0	0.127 ± 0.0	1	0.12 ± 0.0	0.12 ± 0.0	0.137
	Default	0.148 ± 0.0	0.144 ± 0.0	1	0.143 ± 0.0	0.143 ± 0.0	2.65e-15
Bottleneck distance	Visual	0.048 ± 0.0	0.046 ± 0.0	1	0.055 ± 0.0	0.055 ± 0.0	0.583
	Somatomotor	0.055 ± 0.0	0.052 ± 0.0	1	0.057 ± 0.0	0.057 ± 0.0	0.271
	Dorsal Attention	0.062 ± 0.0	0.062 ± 0.0	1	0.059 ± 0.0	0.059 ± 0.0	0.256
	Salience/Ventral Attention	0.047 ± 0.0	0.045 ± 0.0	1	0.044 ± 0.0	0.044 ± 0.0	9.01e-09
	Limbic	0.028 ± 0.0	0.03 ± 0.0	1.65e-09	0.038 ± 0.0	0.038 ± 0.0	0.0284
	Control	0.07 ± 0.0	0.068 ± 0.0	1	0.061 ± 0.0	0.061 ± 0.0	0.608
	Default	0.068 ± 0.0	0.067 ± 0.0	1	0.062 ± 0.0	0.063 ± 0.0	0.000272
