# Supplementary material for: Node persistence from topological data analysis reveals changes in brain functional connectivity
Source: Patterns (N Y). 2025 Dec 3;7(3):101427. doi: 10.1016/j.patter.2025.101427 (PMC13100682; doi:10.1016/j.patter.2025.101427)
Supplement: Table S4. Brain regions that show significant between-group differences based on the topology-based local measures node persistence and node frequency, considering 200 × 200 FC matrices for the PH analysis — To evaluate the between-group differences in each of the 200 brain regions, their group-wise average was compared using a two-tailed two-sample t test and corrected for multiple comparisons using FDR with alpha set to 0.05. Note that these regions of interest in the brain were defined by the Schaefer atlas, which parcels the brain into 200 regions that belong to one of the seven RSNs. All brain regions have a common prefix “7networks_,” which has been removed for convenience. Visualization of these data is provided in Figures 4 and S5. [file mmc5.xlsx]

## Sheet: Sheet1
Brain regions that show significant between-group differences based on the topology-based local measures: node persistence and node frequency, considering 200×200 FC matrices for the PH analysis. To evaluate the between-group differences in each of the 200 brain regions, their group-wise average was compared using a two-tailed two-sample t-test and corrected for multiple comparisons using FDR wit…
	Significant Regions of Interest (x, y, z) [Global to local]
	MPI-LEMON		ABIDE-I
Resting State Networks	Node persistence	Node frequency	Node persistence	Node frequency
Visual	LH_Vis_1 (-24, -53, -9), LH_Vis_3 (-45, -69, -8), LH_Vis_4 (-10, -67, -4), LH_Vis_13 (-8, -88, 27), RH_Vis_1 (39, -35, -23), RH_Vis_2 (27, -35, -15), RH_Vis_3 (28, -69, -12), RH_Vis_4 (12, -64, -4), RH_Vis_5 (48, -72, -6), RH_Vis_7 (16, -46, -1), RH_Vis_14 (16, -85, 39), RH_Vis_15 (32, -75, 32)	RH_Vis_1 (39, -35, -23), RH_Vis_2 (27, -35, -15), RH_Vis_3 (28, -69, -12)	LH_Vis_5 (-27, -95, -12), LH_Vis_9 (-23, -97, 6)	LH_Vis_5 (-27, -95, -12), LH_Vis_9 (-23, -97, 6), RH_Vis_1 (39, -35, -23), RH_Vis_9 (9, -75, 8), RH_Vis_15 (32, -75, 32)
Somato Motor	LH_SomMot_1 (-51, -5, -2), LH_SomMot_3 (-37, -21, 15), LH_SomMot_4 (-55, -5, 10), LH_SomMot_7 (-47, -9, 46), LH_SomMot_9 (-48, -28, 57), LH_SomMot_10 (-39, -24, 58), LH_SomMot_11 (-31, -46, 63), LH_SomMot_12 (-31, -20, 64), LH_SomMot_13 (-26, -38, 68), LH_SomMot_16 (-19, -31, 68), RH_SomMot_2 (64, -23, 7), RH_SomMot_3 (38, -13, 14), RH_SomMot_4 (44, -27, 18), RH_SomMot_8 (9, -15, 41), RH_SomMot_9…	LH_SomMot_3 (-37, -21, 15), LH_SomMot_16 (-19, -31, 68), RH_SomMot_8 (9, -15, 41), RH_SomMot_13 (32, -41, 64), RH_SomMot_15 (29, -34, 65), RH_SomMot_16 (22, -9, 67)	LH_SomMot_8 (-7, -12, 46), LH_SomMot_14 (-20, -11, 68), LH_SomMot_16 (-19, -31, 68), RH_SomMot_5 (59, 0, 11), RH_SomMot_6 (57, -12, 15), RH_SomMot_7 (58, -5, 30), RH_SomMot_11 (7, -11, 52), RH_SomMot_16 (22, -9, 67), RH_SomMot_18 (7, -23, 67)	LH_SomMot_8 (-7, -12, 46), LH_SomMot_11 (-31, -46, 63), LH_SomMot_16 (-19, -31, 68), RH_SomMot_5 (59, 0, 11), RH_SomMot_6 (57, -12, 15), RH_SomMot_7 (58, -5, 30), RH_SomMot_11 (7, -11, 52), RH_SomMot_12 (39, -24, 57), RH_SomMot_14 (32, -20, 64), RH_SomMot_18 (7, -23, 67), RH_SomMot_19 (20, -30, 70)
Dorsal Attention	LH_DorsAttn_Post_1 (-43, -48, -19), LH_DorsAttn_Post_2 (-57, -60, -1), LH_DorsAttn_Post_3 (-26, -70, 38), LH_DorsAttn_Post_4 (-54, -26, 42), LH_DorsAttn_Post_5 (-41, -35, 47), LH_DorsAttn_Post_7 (-17, -73, 54), LH_DorsAttn_Post_8 (-29, -60, 59), LH_DorsAttn_Post_9 (-6, -59, 57), LH_DorsAttn_PrCv_1 (-48, 6, 29), RH_DorsAttn_Post_1 (50, -53, -15), RH_DorsAttn_Post_4 (46, -37, 49), RH_DorsAttn_Post_…	LH_DorsAttn_Post_1 (-43, -48, -19), LH_DorsAttn_Post_5 (-41, -35, 47), LH_DorsAttn_Post_7 (-17, -73, 54), LH_DorsAttn_Post_8 (-29, -60, 59), RH_DorsAttn_Post_1 (50, -53, -15), RH_DorsAttn_Post_4 (46, -37, 49), RH_DorsAttn_Post_7 (35, -48, 51), RH_DorsAttn_Post_8 (26, -61, 58), RH_DorsAttn_FEF_1 (35, -4, 52)	LH_DorsAttn_Post_9 (-6, -59, 57)	LH_DorsAttn_Post_9 (-6, -59, 57), RH_DorsAttn_Post_2 (52, -60, 9)
Salience/Ventral Attention	LH_SalVentAttn_ParOper_1 (-56, -40, 20), LH_SalVentAttn_ParOper_2 (-61, -25, 29), LH_SalVentAttn_ParOper_3 (-60, -39, 36), LH_SalVentAttn_FrOperIns_1 (-39, -4, -4), LH_SalVentAttn_FrOperIns_4 (-51, 9, 10), RH_SalVentAttn_PrC_1 (51, 4, 40), RH_SalVentAttn_FrOperIns_2 (46, -3, -4), RH_SalVentAttn_FrOperIns_3 (36, 24, 5), RH_SalVentAttn_FrOperIns_4 (44, 7, 4), RH_SalVentAttn_Med_1 (7, 9, 41), RH_Sal…	LH_SalVentAttn_FrOperIns_1 (-39, -4, -4), RH_SalVentAttn_FrOperIns_2 (46, -3, -4), RH_SalVentAttn_FrOperIns_3 (36, 24, 5), RH_SalVentAttn_FrOperIns_4 (44, 7, 4)	LH_SalVentAttn_PFCl_1 (-29, 43, 31)	LH_SalVentAttn_PFCl_1 (-29, 43, 31), LH_SalVentAttn_Med_1 (-6, 10, 41), LH_SalVentAttn_Med_2 (-11, -35, 46), LH_SalVentAttn_Med_3 (-6, -3, 65), RH_SalVentAttn_Med_1 (7, 9, 41)
Limbic	LH_Limbic_OFC_2 (-10, 36, -20), RH_Limbic_TempPole_1 (30, 8, -37)	LH_Limbic_OFC_2 (-10, 36, -20), RH_Limbic_TempPole_1 (30, 8, -37)	LH_Limbic_TempPole_1 (-29, -6, -39), LH_Limbic_TempPole_2 (-45, -20, -30), RH_Limbic_TempPole_2 (47, -12, -35)	[]
Control	LH_Cont_Par_2 (-35, -62, 48), LH_Cont_Par_3 (-45, -42, 46), LH_Cont_PFCl_1 (-42, 49, -6), LH_Cont_Cing_1 (-5, -29, 27), LH_Cont_Cing_2 (-3, 5, 29), RH_Cont_Par_2 (53, -42, 48), RH_Cont_Par_3 (38, -63, 47), RH_Cont_PFCv_1 (34, 21, -8), RH_Cont_PFCl_2 (29, 58, 5), RH_Cont_PFCl_3 (43, 45, 10), RH_Cont_PFCl_5 (30, 48, 27), RH_Cont_Cing_1 (5, -25, 31), RH_Cont_Cing_2 (5, 4, 29), RH_Cont_PFCmp_1 (7, 30…	RH_Cont_PFCv_1 (34, 21, -8), RH_Cont_PFCl_5 (30, 48, 27), RH_Cont_PFCmp_2 (8, 26, 55)	LH_Cont_PFCl_2 (-28, 58, 8), LH_Cont_PFCl_4 (-44, 20, 27), LH_Cont_pCun_1 (-9, -73, 37), RH_Cont_PFCmp_2 (8, 26, 55)	LH_Cont_PFCl_2 (-28, 58, 8), LH_Cont_PFCl_4 (-44, 20, 27), LH_Cont_pCun_1 (-9, -73, 37), RH_Cont_Cing_2 (5, 4, 29), RH_Cont_PFCmp_2 (8, 26, 55)
Default	LH_Default_Temp_1 (-47, 8, -32), LH_Default_Temp_3 (-56, -6, -12), LH_Default_Temp_4 (-58, -31, -4), LH_Default_Temp_5 (-58, -42, 7), LH_Default_Par_2 (-38, -79, 32), LH_Default_Par_4 (-46, -66, 38), LH_Default_PFC_1 (-35, 21, -13), LH_Default_PFC_2 (-6, 36, -10), LH_Default_PFC_4 (-13, 63, -6), LH_Default_PFC_6 (-6, 44, 8), LH_Default_PFC_7 (-9, 59, 20), LH_Default_PFC_8 (-6, 30, 24), LH_Default…	LH_Default_PFC_2 (-6, 36, -10), LH_Default_PFC_7 (-9, 59, 20), LH_Default_PFC_9 (-11, 47, 45), LH_Default_pCunPCC_3 (-4, -30, 37), LH_Default_PHC_1 (-26, -32, -18), RH_Default_Par_3 (51, -59, 44), RH_Default_Temp_3 (55, -6, -10), RH_Default_Temp_5 (52, -31, 2), RH_Default_PFCdPFCm_1 (5, 36, -14), RH_Default_PFCdPFCm_2 (8, 42, 4), RH_Default_PFCdPFCm_4 (9, 58, 19), RH_Default_PFCdPFCm_5 (15, 46, 4…	LH_Default_Par_1 (-49, -57, 18), LH_Default_PFC_6 (-6, 44, 8), LH_Default_PFC_8 (-6, 30, 24), LH_Default_PFC_13 (-9, 17, 63), RH_Default_Temp_3 (55, -6, -10), RH_Default_PFCdPFCm_4 (9, 58, 19), RH_Default_PFCdPFCm_5 (15, 46, 44)	LH_Default_Par_1 (-49, -57, 18), LH_Default_PFC_6 (-6, 44, 8), LH_Default_PFC_8 (-6, 30, 24), LH_Default_PFC_13 (-9, 17, 63), RH_Default_Temp_3 (55, -6, -10), RH_Default_PFCdPFCm_5 (15, 46, 44), RH_Default_PFCdPFCm_6 (28, 30, 43)
