# Supplementary material for: Node persistence from topological data analysis reveals changes in brain functional connectivity
Source: Patterns (N Y). 2025 Dec 3;7(3):101427. doi: 10.1016/j.patter.2025.101427 (PMC13100682; doi:10.1016/j.patter.2025.101427)
Supplement: Table S5. Brain regions with values of the group-wise average based on the topology-based local measures node persistence and node frequency, considering 200 × 200 FC matrices for the PH analysis — To evaluate the between-group differences in each of the 200 brain regions, their group-wise average was compared using a two-tailed two-sample t test and corrected for multiple comparisons using FDR with alpha set to 0.05. This table is organized into four columns for each measure and each dataset, with the first two columns containing the group-wise average and its standard error value (up to 3 decimal places). The third column denotes the p values. The fourth column represents the FDR-corrected p values, and the color of each cell in this column signifies the presence of significant differences between the two groups (FDR-corrected p < 0.05). Column A contains the node IDs, and column B contains the region names provided in the Schaefer atlas. [file mmc6.xlsx]

## Sheet: Sheet1
Brain regions with values of the group-wise average based on the topology-based local measures: node persistence and node frequency, considering 200×200 FC matrices for the PH analysis. To evaluate the between-group differences in each of the 200 brain regions, their group-wise average was compared using a two-tailed two-sample t-test and corrected for multiple comparisons using FDR with alpha se…
		MPI-LEMON								ABIDE-I
Node IDs	ROIs	Node persistence				Node frequency				Node persistence				Node frequency
		Young	Elderly	p-value	FDR corrected p-value	Young	Elderly	p-value	FDR corrected p-value	ASD	TD	p-value	FDR corrected p-value	ASD	TD	p-value	FDR corrected p-value
0	7Networks_LH_Vis_1	0.595 ± 0.039	0.355 ± 0.042	4.61e-05	0.000307	4.451 ± 0.231	3.639 ± 0.338	0.0489	0.136	0.667 ± 0.030	0.730 ± 0.027	0.117	0.26	5.970 ± 0.214	6.353 ± 0.191	0.183	0.32
1	7Networks_LH_Vis_2	0.376 ± 0.030	0.315 ± 0.036	0.199	0.261	3.176 ± 0.189	2.944 ± 0.290	0.504	0.668	0.757 ± 0.032	0.750 ± 0.028	0.858	0.955	6.737 ± 0.226	6.675 ± 0.210	0.842	0.877
2	7Networks_LH_Vis_3	0.805 ± 0.046	0.598 ± 0.051	0.00282	0.00829	6.124 ± 0.274	5.486 ± 0.417	0.203	0.356	1.036 ± 0.041	0.987 ± 0.036	0.371	0.54	8.904 ± 0.287	8.440 ± 0.251	0.224	0.362
3	7Networks_LH_Vis_4	0.440 ± 0.030	0.274 ± 0.034	0.000311	0.00144	3.007 ± 0.174	2.431 ± 0.242	0.055	0.145	0.721 ± 0.033	0.712 ± 0.032	0.842	0.946	5.932 ± 0.221	5.802 ± 0.219	0.677	0.758
4	7Networks_LH_Vis_5	0.210 ± 0.019	0.170 ± 0.021	0.159	0.22	1.987 ± 0.120	2.000 ± 0.191	0.954	0.966	0.461 ± 0.025	0.351 ± 0.017	0.000354	0.0177	4.552 ± 0.193	3.871 ± 0.142	0.0046	0.0329
5	7Networks_LH_Vis_6	0.137 ± 0.021	0.097 ± 0.019	0.16	0.221	1.203 ± 0.130	1.153 ± 0.189	0.828	0.906	0.330 ± 0.021	0.314 ± 0.020	0.567	0.72	3.238 ± 0.144	2.998 ± 0.133	0.221	0.359
6	7Networks_LH_Vis_7	0.212 ± 0.029	0.179 ± 0.025	0.387	0.45	1.856 ± 0.148	2.194 ± 0.244	0.238	0.397	0.536 ± 0.029	0.451 ± 0.023	0.0235	0.093	4.648 ± 0.190	4.118 ± 0.167	0.0366	0.124
7	7Networks_LH_Vis_8	0.648 ± 0.041	0.633 ± 0.061	0.843	0.863	5.275 ± 0.249	5.806 ± 0.418	0.278	0.441	0.957 ± 0.040	0.887 ± 0.040	0.208	0.368	8.534 ± 0.282	8.024 ± 0.278	0.197	0.337
8	7Networks_LH_Vis_9	0.222 ± 0.020	0.204 ± 0.022	0.545	0.606	1.993 ± 0.131	2.222 ± 0.183	0.31	0.475	0.552 ± 0.027	0.457 ± 0.020	0.00522	0.0408	4.813 ± 0.173	4.179 ± 0.139	0.00437	0.0324
9	7Networks_LH_Vis_10	0.390 ± 0.030	0.385 ± 0.040	0.919	0.928	2.765 ± 0.155	3.514 ± 0.320	0.0376	0.116	0.797 ± 0.037	0.713 ± 0.028	0.072	0.189	6.180 ± 0.252	5.699 ± 0.189	0.128	0.261
10	7Networks_LH_Vis_11	0.510 ± 0.040	0.446 ± 0.046	0.292	0.361	3.797 ± 0.210	3.778 ± 0.340	0.961	0.966	0.851 ± 0.038	0.779 ± 0.031	0.15	0.314	6.889 ± 0.250	6.336 ± 0.209	0.09	0.207
11	7Networks_LH_Vis_12	0.425 ± 0.034	0.369 ± 0.054	0.375	0.444	2.993 ± 0.204	3.236 ± 0.460	0.631	0.765	0.729 ± 0.035	0.612 ± 0.029	0.0111	0.064	5.509 ± 0.224	4.868 ± 0.188	0.0286	0.114
12	7Networks_LH_Vis_13	0.433 ± 0.036	0.296 ± 0.033	0.00549	0.0152	3.549 ± 0.182	2.833 ± 0.252	0.0227	0.08	0.987 ± 0.044	0.851 ± 0.031	0.0112	0.064	7.154 ± 0.282	6.508 ± 0.208	0.065	0.171
13	7Networks_LH_Vis_14	0.560 ± 0.040	0.489 ± 0.047	0.246	0.31	4.190 ± 0.201	4.292 ± 0.337	0.795	0.888	0.930 ± 0.037	0.813 ± 0.029	0.0141	0.068	6.699 ± 0.223	6.071 ± 0.188	0.0319	0.114
14	7Networks_LH_SomMot_1	0.770 ± 0.050	0.490 ± 0.044	4.04e-05	0.000303	6.333 ± 0.347	5.333 ± 0.399	0.06	0.152	1.453 ± 0.051	1.320 ± 0.045	0.051	0.147	12.681 ± 0.371	11.588 ± 0.340	0.0301	0.114
15	7Networks_LH_SomMot_2	0.712 ± 0.041	0.627 ± 0.054	0.207	0.271	5.941 ± 0.278	6.250 ± 0.418	0.539	0.691	1.330 ± 0.049	1.197 ± 0.044	0.046	0.143	11.306 ± 0.329	10.428 ± 0.298	0.0484	0.151
16	7Networks_LH_SomMot_3	0.415 ± 0.036	0.249 ± 0.028	0.000372	0.00166	4.301 ± 0.234	3.278 ± 0.295	0.00735	0.0397	0.741 ± 0.040	0.696 ± 0.031	0.376	0.54	7.159 ± 0.284	6.515 ± 0.217	0.072	0.182
17	7Networks_LH_SomMot_4	1.032 ± 0.048	0.762 ± 0.056	0.000361	0.00164	8.425 ± 0.302	7.847 ± 0.444	0.284	0.446	1.168 ± 0.045	1.113 ± 0.038	0.354	0.528	9.810 ± 0.293	9.414 ± 0.260	0.312	0.446
18	7Networks_LH_SomMot_5	0.626 ± 0.044	0.472 ± 0.061	0.043	0.074	5.176 ± 0.275	4.847 ± 0.492	0.56	0.708	0.880 ± 0.038	0.812 ± 0.034	0.186	0.347	7.390 ± 0.258	6.864 ± 0.238	0.134	0.269
19	7Networks_LH_SomMot_6	0.314 ± 0.031	0.298 ± 0.036	0.733	0.768	2.510 ± 0.198	2.847 ± 0.271	0.317	0.48	0.620 ± 0.034	0.509 ± 0.027	0.0102	0.064	5.451 ± 0.224	4.866 ± 0.203	0.054	0.16
20	7Networks_LH_SomMot_7	0.617 ± 0.045	0.399 ± 0.044	0.000608	0.0024	5.366 ± 0.279	4.181 ± 0.363	0.0106	0.052	0.666 ± 0.031	0.609 ± 0.029	0.183	0.347	6.390 ± 0.226	6.012 ± 0.216	0.227	0.363
21	7Networks_LH_SomMot_8	0.393 ± 0.033	0.358 ± 0.049	0.562	0.622	4.131 ± 0.237	3.625 ± 0.382	0.263	0.431	0.816 ± 0.038	0.680 ± 0.029	0.00461	0.0385	7.428 ± 0.247	6.569 ± 0.206	0.00783	0.0458
22	7Networks_LH_SomMot_9	0.592 ± 0.039	0.443 ± 0.046	0.0153	0.0322	4.320 ± 0.212	4.125 ± 0.361	0.642	0.773	0.971 ± 0.040	0.866 ± 0.034	0.0465	0.143	7.744 ± 0.263	7.085 ± 0.227	0.058	0.162
23	7Networks_LH_SomMot_10	0.548 ± 0.039	0.406 ± 0.046	0.0199	0.0399	4.588 ± 0.264	4.153 ± 0.375	0.344	0.505	0.648 ± 0.030	0.571 ± 0.026	0.05	0.146	5.767 ± 0.222	5.202 ± 0.177	0.0474	0.151
24	7Networks_LH_SomMot_11	0.700 ± 0.044	0.513 ± 0.052	0.0062	0.0159	5.706 ± 0.275	4.597 ± 0.394	0.0224	0.08	1.142 ± 0.045	1.002 ± 0.038	0.0179	0.08	9.106 ± 0.307	7.911 ± 0.237	0.0021	0.0235
25	7Networks_LH_SomMot_12	0.524 ± 0.036	0.371 ± 0.041	0.00596	0.0157	4.634 ± 0.244	4.208 ± 0.368	0.337	0.503	0.687 ± 0.032	0.606 ± 0.027	0.0498	0.146	6.291 ± 0.230	5.781 ± 0.198	0.094	0.209
26	7Networks_LH_SomMot_13	0.528 ± 0.036	0.355 ± 0.044	0.00274	0.00829	4.693 ± 0.240	3.681 ± 0.325	0.0132	0.06	0.852 ± 0.038	0.771 ± 0.033	0.106	0.249	7.489 ± 0.271	6.678 ± 0.219	0.0202	0.094
27	7Networks_LH_SomMot_14	0.506 ± 0.036	0.422 ± 0.053	0.191	0.254	4.804 ± 0.240	4.278 ± 0.366	0.231	0.397	0.744 ± 0.037	0.604 ± 0.028	0.00277	0.0291	6.304 ± 0.241	5.562 ± 0.203	0.019	0.09
28	7Networks_LH_SomMot_15	0.316 ± 0.026	0.259 ± 0.034	0.181	0.245	3.471 ± 0.203	3.069 ± 0.271	0.238	0.397	0.683 ± 0.034	0.591 ± 0.026	0.0304	0.107	6.443 ± 0.238	5.866 ± 0.198	0.062	0.167
29	7Networks_LH_SomMot_16	0.251 ± 0.022	0.105 ± 0.022	4.76e-06	5.95e-05	2.542 ± 0.165	1.556 ± 0.211	0.000319	0.00319	0.394 ± 0.026	0.308 ± 0.018	0.00643	0.0476	3.952 ± 0.172	3.266 ± 0.139	0.00202	0.0235
30	7Networks_LH_DorsAttn_Post_1	0.670 ± 0.047	0.336 ± 0.043	3.78e-07	6.88e-06	5.837 ± 0.300	3.431 ± 0.321	1.44e-07	1.44e-05	0.764 ± 0.034	0.787 ± 0.033	0.614	0.748	7.208 ± 0.234	7.104 ± 0.221	0.746	0.811
31	7Networks_LH_DorsAttn_Post_2	0.838 ± 0.052	0.623 ± 0.056	0.00564	0.0154	6.882 ± 0.315	6.125 ± 0.452	0.171	0.332	0.816 ± 0.039	0.783 ± 0.034	0.527	0.689	7.428 ± 0.261	7.028 ± 0.234	0.255	0.395
32	7Networks_LH_DorsAttn_Post_3	1.183 ± 0.055	0.982 ± 0.071	0.0267	0.0494	8.255 ± 0.336	7.639 ± 0.443	0.269	0.438	1.246 ± 0.043	1.207 ± 0.038	0.498	0.656	9.076 ± 0.257	8.936 ± 0.232	0.687	0.764
33	7Networks_LH_DorsAttn_Post_4	0.993 ± 0.053	0.699 ± 0.075	0.00173	0.00549	7.373 ± 0.348	5.889 ± 0.488	0.0144	0.063	1.069 ± 0.043	1.016 ± 0.036	0.348	0.524	8.089 ± 0.273	7.438 ± 0.207	0.058	0.162
34	7Networks_LH_DorsAttn_Post_5	0.866 ± 0.047	0.452 ± 0.052	2.06e-08	1.37e-06	6.373 ± 0.286	4.264 ± 0.419	5.59e-05	0.00102	0.986 ± 0.041	0.979 ± 0.037	0.902	0.969	7.395 ± 0.248	7.158 ± 0.224	0.478	0.597
35	7Networks_LH_DorsAttn_Post_6	1.010 ± 0.047	0.918 ± 0.072	0.286	0.355	7.471 ± 0.302	7.389 ± 0.469	0.884	0.935	1.310 ± 0.048	1.258 ± 0.044	0.427	0.593	9.476 ± 0.297	9.073 ± 0.261	0.309	0.446
36	7Networks_LH_DorsAttn_Post_7	0.892 ± 0.044	0.528 ± 0.053	3.73e-07	6.88e-06	5.980 ± 0.248	4.417 ± 0.369	0.000588	0.00533	1.267 ± 0.044	1.186 ± 0.037	0.163	0.329	8.777 ± 0.270	8.551 ± 0.230	0.522	0.616
37	7Networks_LH_DorsAttn_Post_8	0.618 ± 0.038	0.372 ± 0.048	8.3e-05	0.000503	4.712 ± 0.230	3.403 ± 0.359	0.00257	0.0161	0.890 ± 0.040	0.837 ± 0.037	0.325	0.504	6.709 ± 0.257	6.209 ± 0.221	0.142	0.277
38	7Networks_LH_DorsAttn_Post_9	0.988 ± 0.048	0.765 ± 0.064	0.00596	0.0157	6.941 ± 0.262	5.958 ± 0.404	0.0431	0.125	1.333 ± 0.043	1.100 ± 0.036	3.31e-05	0.00661	9.585 ± 0.263	8.096 ± 0.220	1.63e-05	0.00216
39	7Networks_LH_DorsAttn_Post_10	0.563 ± 0.040	0.486 ± 0.049	0.23	0.295	4.464 ± 0.242	4.375 ± 0.380	0.844	0.906	0.861 ± 0.035	0.751 ± 0.028	0.0144	0.068	6.825 ± 0.229	6.172 ± 0.183	0.0259	0.108
40	7Networks_LH_DorsAttn_FEF_1	0.538 ± 0.036	0.607 ± 0.071	0.383	0.448	5.307 ± 0.272	5.847 ± 0.508	0.351	0.513	0.789 ± 0.036	0.677 ± 0.031	0.0184	0.08	6.939 ± 0.238	6.221 ± 0.213	0.0246	0.105
41	7Networks_LH_DorsAttn_FEF_2	0.592 ± 0.039	0.547 ± 0.063	0.54	0.606	4.784 ± 0.230	4.750 ± 0.390	0.94	0.96	0.794 ± 0.033	0.734 ± 0.032	0.192	0.347	6.651 ± 0.221	6.122 ± 0.195	0.074	0.184
42	7Networks_LH_DorsAttn_PrCv_1	0.740 ± 0.048	0.496 ± 0.051	0.000651	0.00248	5.817 ± 0.291	4.778 ± 0.377	0.0307	0.101	0.801 ± 0.037	0.754 ± 0.031	0.328	0.505	6.623 ± 0.232	6.191 ± 0.199	0.158	0.292
43	7Networks_LH_SalVentAttn_ParOper_1	0.622 ± 0.036	0.464 ± 0.050	0.0113	0.0259	5.052 ± 0.246	4.861 ± 0.384	0.676	0.8	0.898 ± 0.041	0.774 ± 0.036	0.0237	0.093	7.711 ± 0.266	7.153 ± 0.252	0.128	0.261
44	7Networks_LH_SalVentAttn_ParOper_2	1.099 ± 0.050	0.847 ± 0.062	0.00179	0.00558	7.810 ± 0.315	6.931 ± 0.421	0.096	0.211	1.172 ± 0.041	1.167 ± 0.038	0.921	0.969	9.035 ± 0.261	8.600 ± 0.232	0.212	0.356
45	7Networks_LH_SalVentAttn_ParOper_3	0.983 ± 0.053	0.766 ± 0.068	0.0129	0.0281	7.477 ± 0.334	6.722 ± 0.482	0.2	0.354	1.123 ± 0.049	1.129 ± 0.038	0.911	0.969	8.792 ± 0.290	8.896 ± 0.246	0.784	0.839
46	7Networks_LH_SalVentAttn_FrOperIns_1	0.493 ± 0.041	0.182 ± 0.023	2.11e-10	2.72e-08	4.013 ± 0.256	2.389 ± 0.259	1.4e-05	0.000492	0.789 ± 0.037	0.805 ± 0.035	0.753	0.856	6.944 ± 0.274	6.704 ± 0.234	0.504	0.616
47	7Networks_LH_SalVentAttn_FrOperIns_2	0.557 ± 0.042	0.445 ± 0.055	0.107	0.156	4.614 ± 0.243	4.514 ± 0.455	0.846	0.906	0.847 ± 0.040	0.864 ± 0.037	0.746	0.853	6.922 ± 0.243	6.861 ± 0.229	0.857	0.888
48	7Networks_LH_SalVentAttn_FrOperIns_3	0.128 ± 0.023	0.090 ± 0.022	0.237	0.302	1.150 ± 0.156	1.014 ± 0.203	0.595	0.726	0.345 ± 0.022	0.340 ± 0.029	0.908	0.969	3.281 ± 0.154	3.082 ± 0.186	0.41	0.533
49	7Networks_LH_SalVentAttn_FrOperIns_4	0.766 ± 0.048	0.537 ± 0.053	0.00165	0.00541	6.000 ± 0.284	4.972 ± 0.389	0.0344	0.108	0.894 ± 0.038	0.885 ± 0.034	0.86	0.955	7.438 ± 0.252	7.228 ± 0.215	0.527	0.616
50	7Networks_LH_SalVentAttn_PFCl_1	0.618 ± 0.035	0.544 ± 0.049	0.218	0.281	5.431 ± 0.233	5.083 ± 0.330	0.39	0.558	1.020 ± 0.039	0.859 ± 0.034	0.00192	0.0269	8.471 ± 0.265	7.355 ± 0.216	0.00115	0.0235
51	7Networks_LH_SalVentAttn_Med_1	0.592 ± 0.043	0.597 ± 0.058	0.949	0.949	5.059 ± 0.245	5.375 ± 0.431	0.525	0.678	1.122 ± 0.042	1.022 ± 0.042	0.095	0.231	9.230 ± 0.264	8.214 ± 0.263	0.00651	0.0395
52	7Networks_LH_SalVentAttn_Med_2	0.488 ± 0.038	0.397 ± 0.048	0.139	0.196	4.627 ± 0.245	4.042 ± 0.378	0.196	0.353	0.746 ± 0.036	0.623 ± 0.029	0.00752	0.054	6.496 ± 0.223	5.654 ± 0.199	0.00493	0.0339
53	7Networks_LH_SalVentAttn_Med_3	0.502 ± 0.035	0.482 ± 0.053	0.755	0.787	4.379 ± 0.214	4.458 ± 0.379	0.856	0.91	0.709 ± 0.034	0.602 ± 0.029	0.0149	0.068	6.210 ± 0.225	5.325 ± 0.180	0.00219	0.0235
54	7Networks_LH_Limbic_OFC_1	0.158 ± 0.012	0.148 ± 0.017	0.631	0.686	2.601 ± 0.148	2.292 ± 0.190	0.2	0.354	0.436 ± 0.023	0.397 ± 0.020	0.188	0.347	4.577 ± 0.168	4.308 ± 0.147	0.229	0.363
55	7Networks_LH_Limbic_OFC_2	0.269 ± 0.024	0.161 ± 0.032	0.00758	0.0187	2.967 ± 0.178	1.972 ± 0.237	0.000991	0.00708	0.600 ± 0.025	0.578 ± 0.025	0.553	0.709	5.618 ± 0.187	5.661 ± 0.189	0.87	0.897
56	7Networks_LH_Limbic_TempPole_1	0.157 ± 0.012	0.205 ± 0.019	0.0323	0.058	2.144 ± 0.119	2.750 ± 0.223	0.0179	0.071	0.451 ± 0.019	0.375 ± 0.016	0.00247	0.0274	4.691 ± 0.145	4.306 ± 0.132	0.0496	0.152
57	7Networks_LH_Limbic_TempPole_2	0.114 ± 0.010	0.130 ± 0.015	0.375	0.444	1.863 ± 0.118	2.028 ± 0.194	0.468	0.647	0.383 ± 0.021	0.305 ± 0.014	0.00195	0.0269	3.904 ± 0.139	3.522 ± 0.124	0.0408	0.136
58	7Networks_LH_Limbic_TempPole_3	0.137 ± 0.011	0.152 ± 0.016	0.471	0.538	2.072 ± 0.117	2.250 ± 0.179	0.406	0.576	0.352 ± 0.018	0.294 ± 0.014	0.011	0.064	3.980 ± 0.150	3.595 ± 0.130	0.054	0.16
59	7Networks_LH_Limbic_TempPole_4	0.065 ± 0.006	0.092 ± 0.013	0.058	0.094	1.150 ± 0.085	1.472 ± 0.145	0.058	0.149	0.326 ± 0.018	0.314 ± 0.016	0.617	0.748	3.668 ± 0.161	3.614 ± 0.139	0.799	0.85
60	7Networks_LH_Cont_Par_1	0.951 ± 0.057	0.775 ± 0.065	0.0435	0.074	7.503 ± 0.361	6.986 ± 0.454	0.374	0.542	1.104 ± 0.042	1.046 ± 0.041	0.325	0.504	8.628 ± 0.280	8.275 ± 0.263	0.359	0.491
61	7Networks_LH_Cont_Par_2	1.200 ± 0.050	0.993 ± 0.065	0.0123	0.027	8.301 ± 0.297	7.833 ± 0.440	0.38	0.547	1.591 ± 0.047	1.475 ± 0.044	0.073	0.189	11.078 ± 0.271	10.468 ± 0.254	0.101	0.221
62	7Networks_LH_Cont_Par_3	1.049 ± 0.053	0.829 ± 0.068	0.0121	0.0269	7.529 ± 0.309	6.542 ± 0.429	0.064	0.157	0.952 ± 0.038	0.948 ± 0.035	0.946	0.971	6.929 ± 0.213	7.040 ± 0.212	0.713	0.787
63	7Networks_LH_Cont_Temp_1	0.823 ± 0.048	0.655 ± 0.069	0.0485	0.08	6.412 ± 0.291	6.083 ± 0.485	0.563	0.708	0.740 ± 0.036	0.679 ± 0.030	0.192	0.347	6.524 ± 0.246	6.052 ± 0.213	0.147	0.28
64	7Networks_LH_Cont_OFC_1	0.180 ± 0.021	0.159 ± 0.026	0.543	0.606	2.131 ± 0.181	2.333 ± 0.252	0.514	0.672	0.382 ± 0.024	0.354 ± 0.020	0.362	0.537	3.830 ± 0.166	3.652 ± 0.142	0.414	0.533
65	7Networks_LH_Cont_PFCl_1	0.625 ± 0.041	0.471 ± 0.051	0.0197	0.0399	5.078 ± 0.272	4.417 ± 0.366	0.149	0.304	0.736 ± 0.031	0.713 ± 0.028	0.574	0.722	6.403 ± 0.213	5.979 ± 0.178	0.128	0.261
66	7Networks_LH_Cont_PFCl_2	0.373 ± 0.028	0.397 ± 0.051	0.684	0.731	3.562 ± 0.190	3.778 ± 0.345	0.585	0.726	0.729 ± 0.035	0.590 ± 0.025	0.00118	0.0262	6.048 ± 0.220	5.087 ± 0.166	0.000504	0.0168
67	7Networks_LH_Cont_PFCl_3	0.830 ± 0.044	0.699 ± 0.063	0.091	0.137	6.614 ± 0.265	5.931 ± 0.422	0.172	0.332	1.067 ± 0.039	1.061 ± 0.038	0.904	0.969	8.496 ± 0.254	8.311 ± 0.236	0.593	0.682
68	7Networks_LH_Cont_PFCl_4	0.789 ± 0.042	0.667 ± 0.068	0.13	0.186	5.915 ± 0.236	5.528 ± 0.482	0.472	0.647	0.963 ± 0.041	0.772 ± 0.030	0.00016	0.016	7.438 ± 0.242	6.111 ± 0.194	2.16e-05	0.00216
69	7Networks_LH_Cont_PFCl_5	0.656 ± 0.039	0.568 ± 0.052	0.177	0.243	5.144 ± 0.241	4.736 ± 0.353	0.342	0.505	0.880 ± 0.041	0.824 ± 0.032	0.287	0.46	7.109 ± 0.245	6.431 ± 0.197	0.0315	0.114
70	7Networks_LH_Cont_pCun_1	0.712 ± 0.034	0.681 ± 0.060	0.653	0.702	5.020 ± 0.196	5.194 ± 0.380	0.683	0.804	1.095 ± 0.040	0.912 ± 0.031	0.000327	0.0177	7.537 ± 0.233	6.598 ± 0.178	0.00143	0.0235
71	7Networks_LH_Cont_Cing_1	0.131 ± 0.018	0.066 ± 0.016	0.0079	0.019	1.144 ± 0.099	0.792 ± 0.147	0.0484	0.136	0.291 ± 0.019	0.278 ± 0.018	0.609	0.748	2.529 ± 0.118	2.402 ± 0.109	0.43	0.545
72	7Networks_LH_Cont_Cing_2	0.050 ± 0.007	0.029 ± 0.006	0.0214	0.0418	1.007 ± 0.080	0.847 ± 0.108	0.237	0.397	0.200 ± 0.015	0.179 ± 0.012	0.267	0.445	2.600 ± 0.116	2.471 ± 0.104	0.408	0.533
73	7Networks_LH_Default_Temp_1	0.789 ± 0.042	0.541 ± 0.051	0.000242	0.00121	6.771 ± 0.261	5.750 ± 0.400	0.0344	0.108	0.887 ± 0.034	0.786 ± 0.028	0.0212	0.088	8.013 ± 0.233	7.534 ± 0.210	0.127	0.261
74	7Networks_LH_Default_Temp_2	0.616 ± 0.044	0.498 ± 0.054	0.09	0.137	5.026 ± 0.299	4.903 ± 0.391	0.802	0.891	0.721 ± 0.035	0.653 ± 0.030	0.143	0.305	6.228 ± 0.221	5.725 ± 0.203	0.094	0.209
75	7Networks_LH_Default_Temp_3	0.679 ± 0.043	0.500 ± 0.052	0.00823	0.0194	5.458 ± 0.249	4.847 ± 0.386	0.187	0.349	0.904 ± 0.034	0.786 ± 0.033	0.0136	0.068	7.833 ± 0.228	7.292 ± 0.228	0.094	0.209
76	7Networks_LH_Default_Temp_4	0.840 ± 0.044	0.570 ± 0.056	0.000192	0.000985	6.196 ± 0.265	5.264 ± 0.368	0.0418	0.123	1.037 ± 0.042	0.925 ± 0.033	0.0357	0.122	8.225 ± 0.259	7.885 ± 0.214	0.311	0.446
77	7Networks_LH_Default_Temp_5	0.660 ± 0.034	0.468 ± 0.043	0.000611	0.0024	5.190 ± 0.236	4.569 ± 0.293	0.101	0.218	0.877 ± 0.038	0.763 ± 0.031	0.0196	0.084	6.970 ± 0.217	6.355 ± 0.196	0.0358	0.123
78	7Networks_LH_Default_Par_1	0.658 ± 0.042	0.720 ± 0.065	0.425	0.489	5.386 ± 0.261	6.042 ± 0.409	0.179	0.341	1.104 ± 0.044	0.935 ± 0.036	0.00305	0.0305	8.428 ± 0.261	7.433 ± 0.220	0.00368	0.0294
79	7Networks_LH_Default_Par_2	0.549 ± 0.040	0.382 ± 0.048	0.00784	0.019	4.425 ± 0.242	3.611 ± 0.348	0.057	0.148	0.948 ± 0.042	0.881 ± 0.037	0.234	0.403	7.410 ± 0.265	6.993 ± 0.242	0.245	0.386
80	7Networks_LH_Default_Par_3	0.670 ± 0.044	0.624 ± 0.072	0.593	0.652	5.418 ± 0.296	5.611 ± 0.497	0.74	0.846	0.798 ± 0.036	0.791 ± 0.036	0.881	0.963	6.506 ± 0.219	6.292 ± 0.225	0.494	0.614
81	7Networks_LH_Default_Par_4	1.276 ± 0.051	1.063 ± 0.068	0.0133	0.0287	9.719 ± 0.311	8.986 ± 0.456	0.187	0.349	1.703 ± 0.044	1.606 ± 0.041	0.108	0.251	12.137 ± 0.268	11.765 ± 0.245	0.306	0.446
82	7Networks_LH_Default_PFC_1	0.480 ± 0.035	0.305 ± 0.039	0.00104	0.00365	4.699 ± 0.229	3.986 ± 0.349	0.09	0.204	0.797 ± 0.035	0.800 ± 0.033	0.955	0.974	7.106 ± 0.213	7.172 ± 0.201	0.823	0.867
83	7Networks_LH_Default_PFC_2	0.367 ± 0.029	0.152 ± 0.025	7.5e-08	2.86e-06	3.366 ± 0.200	1.611 ± 0.207	6.15e-09	1.23e-06	0.688 ± 0.029	0.624 ± 0.025	0.089	0.223	5.704 ± 0.192	5.381 ± 0.178	0.217	0.356
84	7Networks_LH_Default_PFC_3	0.538 ± 0.037	0.435 ± 0.044	0.076	0.116	4.314 ± 0.224	4.042 ± 0.304	0.473	0.647	0.687 ± 0.031	0.701 ± 0.030	0.737	0.852	5.934 ± 0.197	5.795 ± 0.177	0.599	0.685
85	7Networks_LH_Default_PFC_4	0.328 ± 0.028	0.239 ± 0.027	0.0215	0.0418	3.320 ± 0.185	2.653 ± 0.220	0.0213	0.079	0.694 ± 0.030	0.744 ± 0.030	0.246	0.42	5.851 ± 0.192	6.320 ± 0.186	0.08	0.194
86	7Networks_LH_Default_PFC_5	0.638 ± 0.041	0.561 ± 0.051	0.241	0.305	4.967 ± 0.273	5.014 ± 0.320	0.912	0.951	0.768 ± 0.029	0.723 ± 0.029	0.276	0.453	6.319 ± 0.195	6.042 ± 0.188	0.308	0.446
87	7Networks_LH_Default_PFC_6	0.759 ± 0.040	0.588 ± 0.057	0.015	0.032	6.484 ± 0.256	5.722 ± 0.365	0.09	0.204	1.052 ± 0.039	0.898 ± 0.029	0.00149	0.0269	8.003 ± 0.232	7.033 ± 0.174	0.000867	0.0217
88	7Networks_LH_Default_PFC_7	0.730 ± 0.039	0.438 ± 0.044	1.22e-06	2.03e-05	6.190 ± 0.249	4.458 ± 0.311	2.47e-05	0.000619	1.160 ± 0.043	1.057 ± 0.036	0.065	0.177	8.965 ± 0.258	8.487 ± 0.227	0.166	0.3
89	7Networks_LH_Default_PFC_8	0.588 ± 0.038	0.402 ± 0.035	0.000399	0.0017	5.170 ± 0.228	4.278 ± 0.291	0.0169	0.069	0.892 ± 0.033	0.772 ± 0.028	0.00531	0.0408	6.916 ± 0.194	6.125 ± 0.171	0.00226	0.0235
90	7Networks_LH_Default_PFC_9	0.571 ± 0.037	0.363 ± 0.042	0.00028	0.00137	4.824 ± 0.237	3.806 ± 0.298	0.00824	0.0434	0.874 ± 0.037	0.801 ± 0.032	0.14	0.301	6.848 ± 0.208	6.325 ± 0.193	0.066	0.171
91	7Networks_LH_Default_PFC_10	0.782 ± 0.043	0.636 ± 0.061	0.053	0.086	6.255 ± 0.243	6.000 ± 0.378	0.571	0.714	0.960 ± 0.037	0.873 ± 0.035	0.085	0.216	7.519 ± 0.218	7.009 ± 0.206	0.09	0.207
92	7Networks_LH_Default_PFC_11	0.636 ± 0.041	0.486 ± 0.056	0.0327	0.058	5.039 ± 0.253	4.403 ± 0.368	0.156	0.312	0.810 ± 0.033	0.775 ± 0.031	0.434	0.599	6.392 ± 0.204	6.254 ± 0.194	0.624	0.709
93	7Networks_LH_Default_PFC_12	0.523 ± 0.036	0.587 ± 0.058	0.354	0.426	4.641 ± 0.229	5.458 ± 0.384	0.069	0.167	0.786 ± 0.037	0.694 ± 0.029	0.0497	0.146	6.190 ± 0.224	5.595 ± 0.169	0.0343	0.12
94	7Networks_LH_Default_PFC_13	0.332 ± 0.030	0.336 ± 0.039	0.925	0.929	2.876 ± 0.163	3.236 ± 0.275	0.262	0.431	0.463 ± 0.028	0.361 ± 0.019	0.00224	0.0269	4.213 ± 0.162	3.551 ± 0.130	0.00149	0.0235
95	7Networks_LH_Default_pCunPCC_1	0.685 ± 0.043	0.517 ± 0.050	0.0116	0.0263	4.608 ± 0.214	4.347 ± 0.318	0.498	0.664	0.838 ± 0.032	0.838 ± 0.027	0.997	0.997	6.175 ± 0.181	6.021 ± 0.159	0.525	0.616
96	7Networks_LH_Default_pCunPCC_2	0.733 ± 0.038	0.553 ± 0.049	0.0043	0.0123	5.196 ± 0.196	4.236 ± 0.320	0.0117	0.054	1.032 ± 0.036	1.010 ± 0.034	0.662	0.786	7.349 ± 0.209	7.056 ± 0.187	0.296	0.445
97	7Networks_LH_Default_pCunPCC_3	0.327 ± 0.029	0.157 ± 0.023	7.73e-06	7.73e-05	2.941 ± 0.174	1.806 ± 0.210	4.96e-05	0.000993	0.495 ± 0.027	0.532 ± 0.027	0.336	0.508	4.246 ± 0.158	4.388 ± 0.160	0.527	0.616
98	7Networks_LH_Default_pCunPCC_4	0.591 ± 0.034	0.515 ± 0.046	0.182	0.245	4.222 ± 0.188	4.056 ± 0.245	0.591	0.726	0.863 ± 0.035	0.749 ± 0.028	0.0108	0.064	6.073 ± 0.192	5.569 ± 0.163	0.0455	0.147
99	7Networks_LH_Default_PHC_1	0.246 ± 0.026	0.139 ± 0.017	0.000657	0.00248	2.484 ± 0.151	1.833 ± 0.157	0.00318	0.0187	0.482 ± 0.023	0.466 ± 0.020	0.613	0.748	4.618 ± 0.150	4.487 ± 0.140	0.525	0.616
100	7Networks_RH_Vis_1	0.191 ± 0.017	0.103 ± 0.014	0.000115	0.000657	2.366 ± 0.144	1.722 ± 0.170	0.00437	0.025	0.483 ± 0.024	0.415 ± 0.018	0.0256	0.096	4.716 ± 0.157	4.096 ± 0.130	0.00247	0.0235
101	7Networks_RH_Vis_2	0.302 ± 0.024	0.162 ± 0.019	5.98e-06	6.62e-05	3.033 ± 0.144	2.181 ± 0.181	0.000305	0.00319	0.474 ± 0.021	0.476 ± 0.019	0.968	0.978	4.476 ± 0.141	4.266 ± 0.127	0.268	0.412
102	7Networks_RH_Vis_3	0.248 ± 0.025	0.129 ± 0.018	0.000189	0.000985	2.471 ± 0.162	1.681 ± 0.166	0.00081	0.00623	0.477 ± 0.022	0.529 ± 0.021	0.093	0.229	4.463 ± 0.163	4.605 ± 0.143	0.514	0.616
103	7Networks_RH_Vis_4	0.157 ± 0.017	0.096 ± 0.020	0.0219	0.042	1.739 ± 0.129	1.361 ± 0.188	0.1	0.218	0.358 ± 0.022	0.369 ± 0.021	0.722	0.84	3.233 ± 0.148	3.306 ± 0.136	0.716	0.787
104	7Networks_RH_Vis_5	0.250 ± 0.023	0.168 ± 0.027	0.0227	0.0431	2.248 ± 0.157	2.125 ± 0.268	0.691	0.809	0.492 ± 0.025	0.481 ± 0.022	0.745	0.853	4.585 ± 0.175	4.513 ± 0.152	0.757	0.818
105	7Networks_RH_Vis_6	0.098 ± 0.013	0.079 ± 0.014	0.295	0.362	1.222 ± 0.115	1.028 ± 0.136	0.276	0.441	0.338 ± 0.021	0.294 ± 0.018	0.11	0.252	3.165 ± 0.136	2.838 ± 0.120	0.072	0.182
106	7Networks_RH_Vis_7	0.265 ± 0.028	0.159 ± 0.023	0.00441	0.0124	1.915 ± 0.142	1.528 ± 0.175	0.088	0.204	0.471 ± 0.023	0.456 ± 0.021	0.623	0.751	4.010 ± 0.153	3.746 ± 0.131	0.19	0.329
107	7Networks_RH_Vis_8	0.183 ± 0.018	0.143 ± 0.017	0.102	0.151	1.778 ± 0.118	1.847 ± 0.172	0.74	0.846	0.386 ± 0.020	0.346 ± 0.019	0.151	0.314	3.805 ± 0.142	3.442 ± 0.125	0.055	0.161
108	7Networks_RH_Vis_9	0.110 ± 0.015	0.096 ± 0.015	0.516	0.586	1.275 ± 0.094	1.444 ± 0.138	0.311	0.475	0.355 ± 0.022	0.296 ± 0.018	0.0389	0.13	3.319 ± 0.156	2.711 ± 0.115	0.00178	0.0235
109	7Networks_RH_Vis_10	0.154 ± 0.019	0.108 ± 0.021	0.104	0.152	1.392 ± 0.114	1.181 ± 0.157	0.278	0.441	0.314 ± 0.019	0.295 ± 0.018	0.473	0.631	2.787 ± 0.126	2.609 ± 0.113	0.294	0.445
110	7Networks_RH_Vis_11	0.259 ± 0.028	0.226 ± 0.028	0.405	0.468	2.307 ± 0.147	2.708 ± 0.241	0.158	0.313	0.494 ± 0.026	0.491 ± 0.021	0.925	0.969	4.159 ± 0.161	4.179 ± 0.144	0.929	0.948
111	7Networks_RH_Vis_12	0.185 ± 0.024	0.140 ± 0.020	0.15	0.21	1.961 ± 0.124	1.806 ± 0.181	0.48	0.653	0.460 ± 0.024	0.401 ± 0.020	0.061	0.17	3.911 ± 0.151	3.565 ± 0.127	0.08	0.194
112	7Networks_RH_Vis_13	0.251 ± 0.026	0.272 ± 0.036	0.636	0.688	1.954 ± 0.145	2.542 ± 0.245	0.0408	0.122	0.590 ± 0.028	0.573 ± 0.026	0.642	0.769	4.570 ± 0.171	4.381 ± 0.154	0.414	0.533
113	7Networks_RH_Vis_14	0.156 ± 0.021	0.067 ± 0.014	0.000492	0.00201	1.503 ± 0.130	1.014 ± 0.155	0.0167	0.069	0.449 ± 0.027	0.436 ± 0.023	0.698	0.817	3.646 ± 0.182	3.576 ± 0.137	0.762	0.819
114	7Networks_RH_Vis_15	0.685 ± 0.037	0.539 ± 0.047	0.0157	0.0326	5.111 ± 0.242	4.528 ± 0.291	0.125	0.263	0.893 ± 0.034	0.782 ± 0.029	0.0137	0.068	6.623 ± 0.209	5.878 ± 0.169	0.00574	0.0358
115	7Networks_RH_SomMot_1	0.259 ± 0.028	0.269 ± 0.040	0.838	0.863	2.647 ± 0.183	3.264 ± 0.357	0.127	0.264	0.657 ± 0.033	0.585 ± 0.029	0.104	0.249	6.127 ± 0.225	5.391 ± 0.195	0.0137	0.072
116	7Networks_RH_SomMot_2	0.353 ± 0.029	0.253 ± 0.032	0.0212	0.0418	2.791 ± 0.171	2.806 ± 0.245	0.961	0.966	0.575 ± 0.032	0.502 ± 0.024	0.069	0.187	5.096 ± 0.216	4.480 ± 0.165	0.0235	0.102
117	7Networks_RH_SomMot_3	0.168 ± 0.021	0.078 ± 0.013	0.000301	0.00143	1.961 ± 0.143	1.500 ± 0.180	0.0469	0.134	0.357 ± 0.022	0.315 ± 0.017	0.13	0.283	3.719 ± 0.148	3.513 ± 0.132	0.299	0.446
118	7Networks_RH_SomMot_4	0.232 ± 0.030	0.129 ± 0.023	0.00656	0.0166	2.490 ± 0.183	1.931 ± 0.234	0.061	0.154	0.439 ± 0.026	0.393 ± 0.023	0.193	0.347	4.296 ± 0.176	4.078 ± 0.163	0.362	0.492
119	7Networks_RH_SomMot_5	0.305 ± 0.034	0.194 ± 0.038	0.0321	0.058	2.667 ± 0.221	2.069 ± 0.280	0.096	0.211	0.405 ± 0.025	0.316 ± 0.018	0.00393	0.0342	3.934 ± 0.174	3.153 ± 0.133	0.000398	0.0159
120	7Networks_RH_SomMot_6	0.278 ± 0.028	0.196 ± 0.034	0.065	0.103	2.569 ± 0.183	2.542 ± 0.278	0.936	0.96	0.461 ± 0.028	0.352 ± 0.019	0.00112	0.0262	4.289 ± 0.174	3.475 ± 0.131	0.000205	0.0136
121	7Networks_RH_SomMot_7	0.161 ± 0.021	0.130 ± 0.024	0.329	0.399	1.614 ± 0.139	1.667 ± 0.209	0.836	0.906	0.399 ± 0.022	0.304 ± 0.017	0.000844	0.0262	3.818 ± 0.165	3.158 ± 0.139	0.00229	0.0235
122	7Networks_RH_SomMot_8	0.104 ± 0.016	0.043 ± 0.013	0.00278	0.00829	1.386 ± 0.117	0.736 ± 0.119	0.000137	0.00171	0.334 ± 0.023	0.310 ± 0.019	0.413	0.582	3.451 ± 0.156	3.104 ± 0.132	0.089	0.207
123	7Networks_RH_SomMot_9	0.568 ± 0.036	0.321 ± 0.037	3.37e-06	5.01e-05	4.627 ± 0.227	3.736 ± 0.302	0.0195	0.075	0.731 ± 0.031	0.701 ± 0.030	0.48	0.635	6.035 ± 0.208	5.685 ± 0.191	0.214	0.356
124	7Networks_RH_SomMot_10	0.503 ± 0.033	0.339 ± 0.040	0.00173	0.00549	4.471 ± 0.195	3.847 ± 0.288	0.075	0.177	0.490 ± 0.024	0.453 ± 0.022	0.269	0.445	4.765 ± 0.177	4.391 ± 0.160	0.117	0.249
125	7Networks_RH_SomMot_11	0.454 ± 0.034	0.289 ± 0.032	0.000469	0.00196	4.654 ± 0.222	3.917 ± 0.336	0.069	0.167	0.771 ± 0.033	0.644 ± 0.028	0.00359	0.0326	6.711 ± 0.215	5.913 ± 0.186	0.00508	0.0339
126	7Networks_RH_SomMot_12	0.203 ± 0.021	0.141 ± 0.024	0.052	0.085	2.007 ± 0.157	2.014 ± 0.220	0.978	0.978	0.391 ± 0.022	0.318 ± 0.019	0.0123	0.066	3.747 ± 0.158	3.012 ± 0.133	0.000397	0.0159
127	7Networks_RH_SomMot_13	0.470 ± 0.035	0.256 ± 0.033	1.58e-05	0.000138	3.928 ± 0.223	2.569 ± 0.262	0.000113	0.00152	0.580 ± 0.028	0.529 ± 0.025	0.179	0.347	4.987 ± 0.181	4.621 ± 0.164	0.135	0.269
128	7Networks_RH_SomMot_14	0.306 ± 0.023	0.164 ± 0.019	4.66e-06	5.95e-05	3.124 ± 0.159	2.444 ± 0.206	0.01	0.05	0.538 ± 0.027	0.447 ± 0.022	0.00964	0.064	5.061 ± 0.173	4.365 ± 0.155	0.0028	0.0255
129	7Networks_RH_SomMot_15	0.393 ± 0.033	0.142 ± 0.029	3.28e-08	1.64e-06	3.686 ± 0.207	2.097 ± 0.241	1.36e-06	7.73e-05	0.507 ± 0.028	0.438 ± 0.022	0.056	0.158	4.676 ± 0.183	4.158 ± 0.155	0.0311	0.114
130	7Networks_RH_SomMot_16	0.462 ± 0.033	0.285 ± 0.040	0.000781	0.00284	4.451 ± 0.208	3.222 ± 0.291	0.000775	0.0062	0.547 ± 0.027	0.446 ± 0.022	0.0034	0.0323	4.846 ± 0.166	4.468 ± 0.160	0.102	0.223
131	7Networks_RH_SomMot_17	0.157 ± 0.017	0.118 ± 0.024	0.198	0.261	1.686 ± 0.122	1.458 ± 0.195	0.323	0.486	0.343 ± 0.022	0.292 ± 0.017	0.071	0.188	3.443 ± 0.155	2.967 ± 0.120	0.0156	0.08
132	7Networks_RH_SomMot_18	0.155 ± 0.017	0.100 ± 0.020	0.0359	0.063	1.850 ± 0.140	1.514 ± 0.180	0.143	0.296	0.425 ± 0.024	0.335 ± 0.018	0.00229	0.0269	4.154 ± 0.164	3.449 ± 0.126	0.000677	0.0193
133	7Networks_RH_SomMot_19	0.132 ± 0.016	0.075 ± 0.018	0.0177	0.0361	1.582 ± 0.119	1.194 ± 0.159	0.053	0.143	0.303 ± 0.018	0.244 ± 0.015	0.0144	0.068	3.144 ± 0.131	2.661 ± 0.113	0.00539	0.0348
134	7Networks_RH_DorsAttn_Post_1	0.503 ± 0.037	0.270 ± 0.048	0.000169	0.000916	4.229 ± 0.246	2.833 ± 0.314	0.000612	0.00533	0.623 ± 0.025	0.643 ± 0.027	0.583	0.728	5.529 ± 0.172	5.532 ± 0.171	0.991	0.991
135	7Networks_RH_DorsAttn_Post_2	0.615 ± 0.041	0.545 ± 0.055	0.312	0.38	5.144 ± 0.233	5.097 ± 0.358	0.913	0.951	0.793 ± 0.033	0.685 ± 0.029	0.0149	0.068	6.716 ± 0.207	5.906 ± 0.185	0.0036	0.0294
136	7Networks_RH_DorsAttn_Post_3	0.564 ± 0.039	0.425 ± 0.051	0.0304	0.055	4.386 ± 0.229	4.097 ± 0.374	0.512	0.672	0.519 ± 0.025	0.481 ± 0.024	0.278	0.453	4.448 ± 0.164	3.944 ± 0.150	0.0235	0.102
137	7Networks_RH_DorsAttn_Post_4	1.057 ± 0.053	0.713 ± 0.054	1.02e-05	9.7e-05	7.144 ± 0.288	5.917 ± 0.338	0.00638	0.0354	1.000 ± 0.041	1.009 ± 0.040	0.874	0.963	7.101 ± 0.238	7.179 ± 0.226	0.814	0.861
138	7Networks_RH_DorsAttn_Post_5	0.634 ± 0.042	0.383 ± 0.043	4.4e-05	0.000303	4.837 ± 0.231	3.764 ± 0.350	0.0117	0.054	0.582 ± 0.029	0.529 ± 0.027	0.171	0.343	4.714 ± 0.172	4.282 ± 0.153	0.062	0.166
139	7Networks_RH_DorsAttn_Post_6	0.656 ± 0.036	0.475 ± 0.049	0.00337	0.00977	4.464 ± 0.209	3.708 ± 0.329	0.055	0.145	0.863 ± 0.033	0.811 ± 0.032	0.255	0.432	5.878 ± 0.188	5.565 ± 0.171	0.217	0.356
140	7Networks_RH_DorsAttn_Post_7	0.911 ± 0.048	0.559 ± 0.046	2.69e-07	6.72e-06	6.366 ± 0.237	4.736 ± 0.286	2.04e-05	0.000584	0.893 ± 0.038	0.851 ± 0.034	0.403	0.572	6.600 ± 0.221	6.278 ± 0.192	0.271	0.414
141	7Networks_RH_DorsAttn_Post_8	0.751 ± 0.048	0.432 ± 0.033	1e-07	2.86e-06	5.471 ± 0.260	4.000 ± 0.257	8.26e-05	0.00138	0.875 ± 0.034	0.873 ± 0.034	0.978	0.982	6.641 ± 0.211	6.412 ± 0.189	0.42	0.535
142	7Networks_RH_DorsAttn_Post_9	0.746 ± 0.040	0.759 ± 0.058	0.865	0.878	5.229 ± 0.216	5.833 ± 0.379	0.168	0.33	0.943 ± 0.034	0.851 ± 0.031	0.0436	0.143	6.765 ± 0.195	6.379 ± 0.178	0.145	0.279
143	7Networks_RH_DorsAttn_Post_10	0.401 ± 0.032	0.319 ± 0.037	0.093	0.139	3.216 ± 0.183	3.181 ± 0.266	0.913	0.951	0.532 ± 0.025	0.483 ± 0.025	0.158	0.324	4.630 ± 0.168	4.313 ± 0.147	0.155	0.29
144	7Networks_RH_DorsAttn_FEF_1	0.583 ± 0.038	0.306 ± 0.036	3.09e-07	6.87e-06	4.908 ± 0.217	3.556 ± 0.291	0.000277	0.00319	0.565 ± 0.030	0.500 ± 0.026	0.105	0.249	5.073 ± 0.195	4.849 ± 0.184	0.404	0.533
145	7Networks_RH_DorsAttn_FEF_2	0.695 ± 0.042	0.577 ± 0.049	0.067	0.105	5.078 ± 0.216	4.958 ± 0.318	0.755	0.853	0.674 ± 0.031	0.677 ± 0.033	0.947	0.971	5.519 ± 0.186	5.412 ± 0.180	0.678	0.758
146	7Networks_RH_DorsAttn_PrCv_1	0.841 ± 0.043	0.569 ± 0.052	7.3e-05	0.000471	6.510 ± 0.268	5.417 ± 0.352	0.0146	0.063	0.851 ± 0.035	0.815 ± 0.032	0.442	0.604	6.886 ± 0.216	6.504 ± 0.197	0.191	0.329
147	7Networks_RH_SalVentAttn_TempOccPar_1	0.552 ± 0.036	0.437 ± 0.050	0.063	0.101	4.569 ± 0.220	3.778 ± 0.310	0.0391	0.118	0.813 ± 0.033	0.742 ± 0.030	0.115	0.26	6.489 ± 0.208	6.005 ± 0.188	0.085	0.205
148	7Networks_RH_SalVentAttn_TempOccPar_2	0.468 ± 0.032	0.417 ± 0.049	0.38	0.447	4.007 ± 0.207	4.097 ± 0.372	0.832	0.906	0.540 ± 0.029	0.510 ± 0.025	0.444	0.604	4.757 ± 0.174	4.546 ± 0.164	0.377	0.51
149	7Networks_RH_SalVentAttn_TempOccPar_3	0.926 ± 0.048	0.823 ± 0.066	0.209	0.272	7.085 ± 0.291	7.389 ± 0.419	0.553	0.704	1.110 ± 0.041	1.001 ± 0.036	0.0464	0.143	9.099 ± 0.257	8.322 ± 0.220	0.022	0.1
150	7Networks_RH_SalVentAttn_PrC_1	0.545 ± 0.037	0.342 ± 0.046	0.000742	0.00275	4.497 ± 0.222	3.569 ± 0.345	0.0255	0.086	0.486 ± 0.025	0.501 ± 0.025	0.686	0.807	4.534 ± 0.159	4.746 ± 0.161	0.35	0.482
151	7Networks_RH_SalVentAttn_FrOperIns_1	0.086 ± 0.008	0.091 ± 0.011	0.71	0.747	1.399 ± 0.095	1.431 ± 0.135	0.847	0.906	0.292 ± 0.014	0.273 ± 0.016	0.373	0.54	3.149 ± 0.111	2.927 ± 0.113	0.162	0.296
152	7Networks_RH_SalVentAttn_FrOperIns_2	0.324 ± 0.032	0.120 ± 0.018	9e-08	2.86e-06	2.908 ± 0.186	1.681 ± 0.164	1.55e-06	7.73e-05	0.655 ± 0.032	0.605 ± 0.027	0.23	0.401	5.724 ± 0.205	5.351 ± 0.175	0.167	0.3
153	7Networks_RH_SalVentAttn_FrOperIns_3	0.414 ± 0.036	0.213 ± 0.030	3.02e-05	0.000252	3.431 ± 0.209	2.403 ± 0.260	0.00241	0.0156	0.546 ± 0.028	0.529 ± 0.028	0.664	0.786	4.539 ± 0.179	4.358 ± 0.180	0.474	0.596
154	7Networks_RH_SalVentAttn_FrOperIns_4	0.801 ± 0.048	0.508 ± 0.055	9.11e-05	0.000536	6.222 ± 0.250	5.014 ± 0.378	0.00865	0.0443	0.913 ± 0.034	0.850 ± 0.031	0.177	0.347	7.587 ± 0.220	7.136 ± 0.207	0.136	0.269
155	7Networks_RH_SalVentAttn_Med_1	0.599 ± 0.041	0.433 ± 0.044	0.00609	0.0158	5.026 ± 0.253	4.903 ± 0.329	0.767	0.862	0.861 ± 0.038	0.752 ± 0.032	0.0267	0.096	7.119 ± 0.234	6.304 ± 0.198	0.00801	0.0458
156	7Networks_RH_SalVentAttn_Med_2	0.456 ± 0.035	0.424 ± 0.053	0.611	0.668	4.131 ± 0.197	4.097 ± 0.402	0.94	0.96	0.649 ± 0.031	0.612 ± 0.028	0.372	0.54	5.423 ± 0.182	5.289 ± 0.164	0.587	0.678
157	7Networks_RH_SalVentAttn_Med_3	0.511 ± 0.034	0.367 ± 0.040	0.00725	0.0181	4.137 ± 0.202	3.681 ± 0.287	0.195	0.353	0.618 ± 0.031	0.539 ± 0.024	0.0443	0.143	5.377 ± 0.193	4.948 ± 0.159	0.087	0.207
158	7Networks_RH_Limbic_OFC_1	0.084 ± 0.011	0.076 ± 0.017	0.709	0.747	1.176 ± 0.105	1.069 ± 0.132	0.525	0.678	0.320 ± 0.018	0.289 ± 0.016	0.19	0.347	3.192 ± 0.122	2.984 ± 0.116	0.215	0.356
159	7Networks_RH_Limbic_OFC_2	0.180 ± 0.015	0.187 ± 0.023	0.798	0.827	2.601 ± 0.149	2.694 ± 0.207	0.715	0.832	0.462 ± 0.023	0.432 ± 0.020	0.317	0.499	4.678 ± 0.164	4.600 ± 0.148	0.722	0.789
160	7Networks_RH_Limbic_OFC_3	0.213 ± 0.018	0.158 ± 0.020	0.0425	0.073	2.261 ± 0.131	1.958 ± 0.191	0.194	0.353	0.400 ± 0.021	0.403 ± 0.019	0.94	0.971	3.820 ± 0.149	3.805 ± 0.131	0.938	0.952
161	7Networks_RH_Limbic_TempPole_1	0.152 ± 0.010	0.199 ± 0.018	0.0257	0.0481	2.353 ± 0.125	3.083 ± 0.194	0.00191	0.0127	0.363 ± 0.015	0.316 ± 0.014	0.0254	0.096	3.909 ± 0.118	3.680 ± 0.121	0.177	0.313
162	7Networks_RH_Limbic_TempPole_2	0.120 ± 0.009	0.149 ± 0.014	0.088	0.134	1.784 ± 0.102	2.292 ± 0.190	0.0206	0.078	0.321 ± 0.016	0.258 ± 0.012	0.00133	0.0266	3.501 ± 0.118	3.151 ± 0.109	0.0298	0.114
163	7Networks_RH_Limbic_TempPole_3	0.082 ± 0.008	0.091 ± 0.012	0.539	0.606	1.255 ± 0.089	1.375 ± 0.150	0.492	0.662	0.302 ± 0.014	0.261 ± 0.013	0.0264	0.096	3.286 ± 0.104	3.113 ± 0.107	0.248	0.387
164	7Networks_RH_Cont_Par_1	0.869 ± 0.043	0.720 ± 0.052	0.0278	0.051	6.353 ± 0.260	5.861 ± 0.378	0.286	0.446	0.788 ± 0.039	0.752 ± 0.030	0.466	0.625	6.180 ± 0.231	5.993 ± 0.180	0.524	0.616
165	7Networks_RH_Cont_Par_2	1.016 ± 0.045	0.820 ± 0.067	0.0174	0.0358	7.333 ± 0.274	6.250 ± 0.405	0.0284	0.095	0.949 ± 0.039	0.954 ± 0.037	0.931	0.97	6.800 ± 0.208	6.809 ± 0.204	0.974	0.979
166	7Networks_RH_Cont_Par_3	0.971 ± 0.048	0.725 ± 0.060	0.00164	0.00541	6.601 ± 0.278	5.569 ± 0.350	0.0223	0.08	1.203 ± 0.041	1.163 ± 0.035	0.459	0.62	8.516 ± 0.218	8.233 ± 0.196	0.333	0.464
167	7Networks_RH_Cont_Temp_1	0.567 ± 0.040	0.474 ± 0.046	0.133	0.189	4.444 ± 0.218	4.361 ± 0.299	0.822	0.906	0.539 ± 0.026	0.499 ± 0.024	0.257	0.432	4.914 ± 0.168	4.584 ± 0.151	0.144	0.279
168	7Networks_RH_Cont_PFCv_1	0.215 ± 0.021	0.098 ± 0.016	1.14e-05	0.000103	2.281 ± 0.160	1.431 ± 0.144	0.000104	0.00152	0.421 ± 0.022	0.402 ± 0.021	0.544	0.702	3.901 ± 0.147	3.711 ± 0.128	0.329	0.464
169	7Networks_RH_Cont_PFCl_1	0.463 ± 0.033	0.394 ± 0.050	0.253	0.316	3.817 ± 0.210	3.625 ± 0.290	0.592	0.726	0.534 ± 0.024	0.529 ± 0.023	0.881	0.963	4.772 ± 0.153	4.741 ± 0.150	0.885	0.908
170	7Networks_RH_Cont_PFCl_2	0.634 ± 0.040	0.467 ± 0.052	0.0117	0.0263	4.791 ± 0.221	4.083 ± 0.351	0.091	0.204	0.659 ± 0.028	0.664 ± 0.029	0.912	0.969	5.499 ± 0.184	5.292 ± 0.169	0.407	0.533
171	7Networks_RH_Cont_PFCl_3	0.812 ± 0.043	0.630 ± 0.049	0.00583	0.0157	5.980 ± 0.240	5.083 ± 0.289	0.0182	0.071	0.855 ± 0.035	0.844 ± 0.033	0.835	0.943	6.792 ± 0.226	6.598 ± 0.183	0.503	0.616
172	7Networks_RH_Cont_PFCl_4	0.657 ± 0.042	0.546 ± 0.057	0.115	0.166	5.131 ± 0.245	4.819 ± 0.381	0.493	0.662	0.788 ± 0.032	0.761 ± 0.031	0.53	0.689	6.299 ± 0.192	5.951 ± 0.169	0.174	0.311
173	7Networks_RH_Cont_PFCl_5	0.695 ± 0.037	0.499 ± 0.046	0.000967	0.00346	5.529 ± 0.202	4.278 ± 0.309	0.000926	0.00686	0.835 ± 0.038	0.784 ± 0.029	0.293	0.464	6.501 ± 0.229	6.254 ± 0.166	0.383	0.514
174	7Networks_RH_Cont_PFCl_6	0.585 ± 0.037	0.558 ± 0.055	0.687	0.731	4.438 ± 0.224	4.250 ± 0.342	0.646	0.774	0.716 ± 0.029	0.695 ± 0.028	0.604	0.748	5.724 ± 0.179	5.271 ± 0.159	0.058	0.162
175	7Networks_RH_Cont_PFCl_7	1.024 ± 0.047	0.872 ± 0.070	0.075	0.116	7.176 ± 0.257	6.806 ± 0.408	0.443	0.624	1.109 ± 0.041	1.103 ± 0.041	0.917	0.969	8.215 ± 0.234	7.899 ± 0.213	0.318	0.451
176	7Networks_RH_Cont_pCun_1	0.559 ± 0.034	0.510 ± 0.043	0.373	0.444	3.948 ± 0.186	3.917 ± 0.244	0.919	0.953	0.676 ± 0.028	0.631 ± 0.024	0.216	0.378	4.949 ± 0.177	4.527 ± 0.130	0.055	0.161
177	7Networks_RH_Cont_Cing_1	0.263 ± 0.025	0.158 ± 0.023	0.00239	0.00735	2.353 ± 0.133	1.889 ± 0.193	0.05	0.137	0.359 ± 0.022	0.343 ± 0.017	0.569	0.72	3.106 ± 0.127	3.007 ± 0.106	0.549	0.638
178	7Networks_RH_Cont_Cing_2	0.059 ± 0.008	0.033 ± 0.006	0.008	0.019	1.163 ± 0.086	0.875 ± 0.103	0.0325	0.105	0.215 ± 0.018	0.160 ± 0.010	0.00807	0.056	2.694 ± 0.128	2.238 ± 0.088	0.00335	0.0291
179	7Networks_RH_Cont_PFCmp_1	0.759 ± 0.035	0.501 ± 0.043	6.29e-06	6.62e-05	6.307 ± 0.215	5.375 ± 0.345	0.0235	0.081	0.865 ± 0.033	0.829 ± 0.030	0.424	0.593	6.699 ± 0.192	6.492 ± 0.166	0.416	0.533
180	7Networks_RH_Cont_PFCmp_2	0.885 ± 0.045	0.569 ± 0.058	3.17e-05	0.000254	6.850 ± 0.260	5.375 ± 0.321	0.000472	0.00449	0.862 ± 0.034	0.723 ± 0.028	0.00195	0.0269	6.653 ± 0.204	5.826 ± 0.166	0.00168	0.0235
181	7Networks_RH_Default_Par_1	0.581 ± 0.040	0.416 ± 0.049	0.0102	0.0238	4.732 ± 0.241	4.250 ± 0.383	0.289	0.448	0.861 ± 0.037	0.783 ± 0.032	0.116	0.26	6.641 ± 0.211	6.188 ± 0.181	0.104	0.223
182	7Networks_RH_Default_Par_2	0.925 ± 0.049	0.802 ± 0.059	0.113	0.164	6.824 ± 0.275	6.667 ± 0.372	0.735	0.846	0.976 ± 0.035	0.891 ± 0.034	0.081	0.209	7.539 ± 0.216	6.976 ± 0.207	0.06	0.165
183	7Networks_RH_Default_Par_3	0.967 ± 0.047	0.713 ± 0.052	0.000385	0.00167	6.948 ± 0.266	5.653 ± 0.330	0.00265	0.0161	0.933 ± 0.034	0.935 ± 0.034	0.962	0.977	7.018 ± 0.194	6.840 ± 0.188	0.51	0.616
184	7Networks_RH_Default_Temp_1	0.507 ± 0.035	0.298 ± 0.041	0.000159	0.000886	4.477 ± 0.223	3.500 ± 0.334	0.0162	0.069	0.592 ± 0.024	0.543 ± 0.020	0.122	0.268	5.496 ± 0.175	5.482 ± 0.146	0.952	0.961
185	7Networks_RH_Default_Temp_2	0.549 ± 0.038	0.428 ± 0.047	0.0446	0.075	4.954 ± 0.234	4.403 ± 0.352	0.194	0.353	0.642 ± 0.030	0.588 ± 0.024	0.159	0.324	5.597 ± 0.191	5.544 ± 0.171	0.833	0.873
186	7Networks_RH_Default_Temp_3	0.343 ± 0.029	0.188 ± 0.026	8.18e-05	0.000503	2.908 ± 0.159	2.153 ± 0.169	0.00132	0.00907	0.537 ± 0.027	0.423 ± 0.021	0.000971	0.0262	4.856 ± 0.171	4.132 ± 0.151	0.00155	0.0235
187	7Networks_RH_Default_Temp_4	0.474 ± 0.033	0.368 ± 0.041	0.0462	0.077	4.039 ± 0.190	3.764 ± 0.313	0.454	0.634	0.625 ± 0.028	0.575 ± 0.026	0.195	0.347	5.372 ± 0.179	5.136 ± 0.166	0.334	0.464
188	7Networks_RH_Default_Temp_5	0.294 ± 0.027	0.148 ± 0.022	4.17e-05	0.000303	2.536 ± 0.157	1.764 ± 0.160	0.000702	0.00585	0.497 ± 0.027	0.418 ± 0.022	0.0217	0.089	4.192 ± 0.167	3.753 ± 0.136	0.042	0.138
189	7Networks_RH_Default_PFCv_1	0.670 ± 0.039	0.527 ± 0.057	0.0401	0.07	5.739 ± 0.230	5.236 ± 0.350	0.233	0.397	0.729 ± 0.028	0.782 ± 0.029	0.19	0.347	6.466 ± 0.180	6.586 ± 0.169	0.627	0.709
190	7Networks_RH_Default_PFCdPFCm_1	0.431 ± 0.029	0.246 ± 0.033	4.28e-05	0.000303	4.020 ± 0.201	2.833 ± 0.224	0.000114	0.00152	0.663 ± 0.027	0.574 ± 0.023	0.0118	0.066	5.638 ± 0.179	5.082 ± 0.154	0.0188	0.09
191	7Networks_RH_Default_PFCdPFCm_2	0.462 ± 0.030	0.246 ± 0.034	3.5e-06	5.01e-05	4.000 ± 0.190	2.806 ± 0.262	0.000315	0.00319	0.565 ± 0.029	0.486 ± 0.021	0.027	0.096	4.562 ± 0.165	4.021 ± 0.133	0.0109	0.059
192	7Networks_RH_Default_PFCdPFCm_3	0.029 ± 0.008	0.027 ± 0.009	0.846	0.863	0.464 ± 0.074	0.417 ± 0.083	0.672	0.8	0.150 ± 0.013	0.132 ± 0.010	0.285	0.46	1.792 ± 0.102	1.522 ± 0.072	0.0311	0.114
193	7Networks_RH_Default_PFCdPFCm_4	0.723 ± 0.036	0.389 ± 0.035	2.72e-10	2.72e-08	6.105 ± 0.232	4.333 ± 0.320	1.48e-05	0.000492	0.972 ± 0.034	0.833 ± 0.030	0.00209	0.0269	7.630 ± 0.208	6.901 ± 0.187	0.0093	0.052
194	7Networks_RH_Default_PFCdPFCm_5	0.508 ± 0.031	0.292 ± 0.034	5.55e-06	6.53e-05	4.418 ± 0.187	3.083 ± 0.252	3.66e-05	0.000814	0.730 ± 0.029	0.604 ± 0.025	0.00117	0.0262	5.843 ± 0.182	5.146 ± 0.160	0.00407	0.0313
195	7Networks_RH_Default_PFCdPFCm_6	0.481 ± 0.034	0.367 ± 0.036	0.0231	0.0436	3.791 ± 0.187	3.403 ± 0.247	0.212	0.369	0.556 ± 0.030	0.480 ± 0.025	0.0497	0.146	4.547 ± 0.171	3.868 ± 0.143	0.00242	0.0235
196	7Networks_RH_Default_PFCdPFCm_7	0.509 ± 0.036	0.404 ± 0.044	0.067	0.105	3.922 ± 0.213	3.375 ± 0.263	0.109	0.231	0.546 ± 0.026	0.510 ± 0.025	0.334	0.508	4.405 ± 0.156	4.099 ± 0.146	0.151	0.285
197	7Networks_RH_Default_pCunPCC_1	0.488 ± 0.031	0.327 ± 0.037	0.00113	0.00391	3.575 ± 0.171	3.153 ± 0.239	0.152	0.308	0.574 ± 0.023	0.546 ± 0.022	0.378	0.54	4.615 ± 0.141	4.205 ± 0.128	0.0314	0.114
198	7Networks_RH_Default_pCunPCC_2	0.688 ± 0.040	0.485 ± 0.047	0.00126	0.00428	5.235 ± 0.228	4.514 ± 0.331	0.075	0.177	0.832 ± 0.032	0.774 ± 0.029	0.181	0.347	6.362 ± 0.183	6.111 ± 0.169	0.312	0.446
199	7Networks_RH_Default_pCunPCC_3	0.671 ± 0.037	0.591 ± 0.047	0.185	0.248	4.595 ± 0.192	4.486 ± 0.288	0.754	0.853	0.847 ± 0.032	0.757 ± 0.029	0.0361	0.122	5.985 ± 0.179	5.428 ± 0.150	0.0173	0.087
