# Supplementary material for: Node persistence from topological data analysis reveals changes in brain functional connectivity
Source: Patterns (N Y). 2025 Dec 3;7(3):101427. doi: 10.1016/j.patter.2025.101427 (PMC13100682; doi:10.1016/j.patter.2025.101427)
Supplement: Table S6. The terms associated with behavior, cognition, and perception, obtained from the Neurosynth tool — The terms are obtained for the set of brain regions belonging to the seven RSNs with significant between-group differences in node persistence (global to local) for both MPI-LEMON and ABIDE-I datasets. The frequency of occurrence of the terms associated with an RSN was tested for statistical significance by comparing with the frequencies obtained from random surrogate brain regions and further subjected to FDR correction with alpha equal to 0.05 (see methods). The terms that survived the FDR correction are presented in this table along with their frequencies. The terms and their frequencies in this table are visualized as word clouds in Figure 5. [file mmc7.xlsx]

## Sheet: Sheet1
The terms associated with behavior, cognition, and perception, obtained from the Neurosynth tool. The terms are obtained for the set of brain regions belonging to the seven RSNs with significant between-group differences in node persistence (global to local) for both MPI-LEMON and ABIDE-I datasets. The frequency of occurrence of the terms associated with an RSN was tested for statistical signific…
	Cognitive terms associated with nodes identified by Node Persistence
	MPI-LEMON		ABIDE-I
Resting state networks	Number of unique terms	Terms with frequency	Number of unique terms	Terms with frequency
Visual	50	parahippocampal (3), objects (8), visual (7), ventral visual (3), place (1), occipital (6), ffa (2), written (2), visual cortex (4), fusiform gyrus (8), motion (3), occipito (3), occipital cortex (2), lateral occipital (2), occipito temporal (7), familiar (2), form (1), unfamiliar (1), lingual (2), lingual gyrus (2), target detection (1), navigation (4), cuneus (2), encode (2), sighted (2), visio…	12	shifting (1), inferior occipital (1), video clips (1), vision (1), language network (1), facial expression (1), words (1), bilinguals (1), occipitotemporal (1), real world (1), early visual (1), face (1)
Somato Motor	66	music (3), heschl (2), musicians (3), pain (7), posterior insula (4), somatosensory (14), stimulation (6), intensity (2), secondary somatosensory (10), primary somatosensory (16), somatosensory cortex (17), rehabilitation (2), ratings (2), nociceptive (3), postcentral (4), sensorimotor (17), primary (14), motor (16), primary secondary (6), cortex hippocampus (1), primary motor (15), motor cortex …	25	motor (7), motor cortex (7), hand (4), primary sensorimotor (4), primary motor (6), coordination (4), foot (3), sensorimotor (7), dorsal premotor (3), motor network (3), movements (5), primary (7), sensorimotor cortex (4), cerebellum (3), motor premotor (3), parkinson disease (4), motor performance (2), somatosensory (5), secondary somatosensory (4), nociceptive (2), discriminative (2), dorsal (1…
Dorsal Attention	97	visual word (2), word form (3), faces (2), fusiform gyrus (3), reading (4), visual (13), recognition (2), object (13), ventral visual (3), expertise (1), repetition suppression (1), ventral (2), inferior temporal (2), passive viewing (1), letter (4), visually (6), tools (3), gestures (3), intraparietal sulcus (19), intraparietal (12), sulcus ips (9), task (20), sulcus (9), superior parietal (11),…	9	navigation (1), imitation (1), superior parietal (1), frontopolar (1), spatial attention (1), superior parietal lobule (1), execution (1), retrosplenial (1), planning (1)
Salience/Ventral Attention	35	motor (7), mirror (3), somatosensory cortices (6), rhythm (1), modality (3), motor control (2), imagery (4), somatosensory (7), pain (6), painful (6), empathy (5), secondary somatosensory (4), muscle (2), noxious (4), insula (12), supramarginal (3), finger (4), motor imagery (5), posterior insula (3), insular cortex (4), anterior insula (7), emotions (1), sensations (3), anterior (4), pre sma (4)…	4	dorsolateral prefrontal (1), dorsolateral (1), cingulate (1), prefrontal (1)
Limbic	18	orbitofrontal (1), orbitofrontal cortex (1), cortex ofc (1), spectrum disorder (1), medial orbitofrontal (1), mentalizing (1), amygdala anterior (1), amygdala (2), medial lateral (1), semantic memory (1), reinforcement (1), medial temporal (1), amygdala hippocampus (1), mild cognitive (1), frontal temporal (1), amnestic (1), lobe (1), dementia (1)	21	progressive (1), semantic memory (1), anterior temporal (2), aphasia (1), atrophy (1), dementia (1), distraction (1), lobe mtl (1), temporal lobe (1), inferior temporal (1), likelihood (1), inferior occipital (1), written (1), posterior temporal (1), vocal (1), naming (1), pitch (1), articulatory (1), oral (1), pseudowords (1), cortex m1 (1)
Control	53	retrieval (6), parietal cortex (6), posterior parietal (4), items (2), encoded (1), parietal lobule (3), prefrontal parietal (2), lobule (3), parietal network (3), task (6), rules (3), working memory (2), gain (3), dorsolateral (2), relational (1), prefrontal (6), cingulate (8), fronto (3), cingulate cortex (5), anterior (5), happy (1), middle cingulate (1), sad (1), anterior cingulate (6), anter…	59	older adults (1), insula inferior (1), aging (1), prefrontal cortex (2), medial (2), retrieval (3), prefrontal (3), memory (3), load (1), characters (1), dorsolateral (1), nouns (1), words (2), judgment (1), lateral prefrontal (1), memory retrieval (2), semantically (1), dlpfc (1), stroop task (1), stroop (1), matching (1), cortex dlpfc (1), english (1), syntactic (1), items (3), episodic memory …
Default	104	anterior temporal (4), person (4), temporal pole (3), medial (15), mentalizing (6), pole (3), posterior cingulate (13), medial prefrontal (12), comprehension (7), default (12), social cognitive (3), concrete (2), sentences (12), concepts (1), mental states (8), retrieval (9), theory of mind (20), retrieved (6), temporal lobes (6), social (8), cortex posterior (4), traits (3), recollection (7), sp…	41	junction (2), temporoparietal junction (4), temporoparietal (2), parietal junction (2), mentalizing (4), moral (1), mental states (3), social (3), posterior temporal (1), read (1), autobiographical (4), beliefs (3), sulcus sts (2), sentence (2), social cognitive (1), mind (2), detection task (1), medial prefrontal (5), medial (3), prefrontal cortex (4), prefrontal (5), appraisal (1), economic (1)…
