# Supplementary material for: Node persistence from topological data analysis reveals changes in brain functional connectivity
Source: Patterns (N Y). 2025 Dec 3;7(3):101427. doi: 10.1016/j.patter.2025.101427 (PMC13100682; doi:10.1016/j.patter.2025.101427)
Supplement: Table S7. Correlation of persistent-homology-based measures persistent entropy, L1-norm, and L2-norm with cognitive and behavioral scores for the MPI-LEMON dataset — Correlation of persistent entropy, L1-norm, and L2-norm with 52 subtest scores from eight cognitive and behavioral test scores, corresponding to global and RSN level. Spearman correlations and FDR-corrected p values are provided for each measure and each test score for both global and RSN level. The FDR correction is performed with alpha = 0.05 corresponding to each RSN. Columns A and B contain the eight tests and 52 subtests, respectively. [file mmc8.xlsx]

## Sheet: Sheet1
Correlation of persistent homology-based measures: persistent entropy, L1-norm, and L2-norm with cognitive and behavioral scores for the MPI-LEMON dataset. Correlation of persistent entropy, L1-norm, and L2-norm with 52 subtest scores from 8 cognitive and behavioral test scores, corresponding to global and RSNs level. Spearman correlations and FDR corrected p-values are provided for each measure …
		Global scale							Visual						Somatomotor						Dorsal Attention						Salience/Ventral Attention						Limbic						Control						Default
		Persistent Entropy		L1-norm		L2-norm			Persistent Entropy		L1-norm		L2-norm		Persistent Entropy		L1-norm		L2-norm		Persistent Entropy		L1-norm		L2-norm		Persistent Entropy		L1-norm		L2-norm		Persistent Entropy		L1-norm		L2-norm		Persistent Entropy		L1-norm		L2-norm		Persistent Entropy		L1-norm		L2-norm
Tests related to affective processing		Spearman correlation	FDR corrected p-value	Spearman correlation	FDR corrected p-value	Spearman correlation	FDR corrected p-value		Spearman correlation	FDR corrected p-value	Spearman correlation	FDR corrected p-value	Spearman correlation	FDR corrected p-value	Spearman correlation	FDR corrected p-value	Spearman correlation	FDR corrected p-value	Spearman correlation	FDR corrected p-value	Spearman correlation	FDR corrected p-value	Spearman correlation	FDR corrected p-value	Spearman correlation	FDR corrected p-value	Spearman correlation	FDR corrected p-value	Spearman correlation	FDR corrected p-value	Spearman correlation	FDR corrected p-value	Spearman correlation	FDR corrected p-value	Spearman correlation	FDR corrected p-value	Spearman correlation	FDR corrected p-value	Spearman correlation	FDR corrected p-value	Spearman correlation	FDR corrected p-value	Spearman correlation	FDR corrected p-value	Spearman correlation	FDR corrected p-value	Spearman correlation	FDR corrected p-value	Spearman correlation
Cognitive Emotion Regulation Questionnaire (CERQ)	CERQ_SelfBlame	0.10876	0.279833	0.0295	0.748018	0.0770182	0.579389		0.0535084	0.608012	0.0631003	0.530709	0.0487688	0.532997	-0.0183993	0.827181	-0.0141708	0.835201	-0.0115845	0.864959	-0.00320833	0.962435	0.12959	0.168233	0.133873	0.145096	0.146983	0.0901332	0.0728294	0.681576	0.0684473	0.689228	-0.0143663	0.898723	-0.0665481	0.964332	-0.065975	0.889357	0.0214274	0.848288	-0.0496939	0.66074	-0.0415245	0.715007	0.185088	0.0292937	0.181127	0.0660345	0.192449
	CERQ_Acceptance	0.036681	0.663889	-0.0857329	0.39666	-0.0329594	0.706955		-0.0772358	0.461088	-0.109661	0.239351	-0.10686	0.260263	0.0261807	0.827181	-0.0345157	0.688801	-0.0451501	0.587608	0.0302613	0.940091	0.0521667	0.570192	0.0768984	0.464849	0.0829036	0.334198	0.0509294	0.681576	0.0427558	0.689228	-0.0287535	0.898723	-0.0304003	0.964332	-0.031247	0.889357	0.0318776	0.848288	-0.0612961	0.66074	-0.0439593	0.715007	0.0672262	0.400922	-0.0020039	0.976532	0.0295759
	CERQ_Rumination	0.104393	0.279833	-0.0381801	0.739301	-0.0350888	0.706955		-0.0349291	0.608012	0.0441411	0.581387	0.0495633	0.532997	0.0159303	0.827181	-0.0443947	0.661346	-0.0435609	0.587608	0.126479	0.186885	0.0816967	0.516668	0.0963029	0.352076	0.0921919	0.315028	0.0656932	0.681576	0.0571254	0.689228	0.0141993	0.898723	-0.0451334	0.964332	-0.0453424	0.889357	0.0358363	0.848288	0.00461706	0.945962	0.011831	0.862114	0.0863021	0.400922	0.0954255	0.360687	0.115882
	CERQ_positiveRefocusing	-0.0158867	0.815582	0.0833396	0.39666	0.109959	0.316271		0.0377301	0.608012	0.0240759	0.723725	0.0111907	0.869508	0.121029	0.167722	0.0483037	0.661346	0.0446698	0.587608	-0.0222867	0.940091	0.0299915	0.681505	0.00574879	0.932744	-0.0202659	0.76606	-0.0576148	0.681576	-0.0573362	0.689228	-0.154049	0.206138	-0.0502516	0.964332	-0.0513147	0.889357	-0.0741887	0.848288	-0.0369574	0.66074	-0.0317897	0.720732	-0.0962693	0.400922	-0.0694667	0.509557	-0.0921926
	CERQ_RefocusOnPlanning	0.142793	0.158029	0.188896	0.0462469	0.180161	0.0689576		0.135231	0.19353	0.172178	0.0489492	0.160028	0.0812536	0.132173	0.167581	0.0700135	0.661346	0.0601507	0.587608	0.130154	0.186885	0.173837	0.0879185	0.169752	0.106508	0.094023	0.315028	0.0337362	0.697868	0.0278305	0.768163	-0.00866979	0.898723	-0.0419334	0.964332	-0.0431267	0.889357	-0.00644182	0.924659	-0.0553803	0.66074	-0.0531126	0.715007	0.0627648	0.400922	0.0649689	0.509557	0.090976
	CERQ_PositiveReappraisal	0.0544826	0.544476	0.112855	0.39666	0.127979	0.266528		0.12285	0.19353	0.154436	0.0676799	0.146666	0.0912176	-0.0240576	0.827181	-0.046436	0.661346	-0.0624902	0.587608	0.03697	0.940091	0.0554838	0.570192	0.0661783	0.496159	0.0271499	0.76606	0.0157123	0.817571	0.0186845	0.783845	-0.0288611	0.898723	0.00909579	0.979512	0.00960254	0.889357	-0.0368937	0.848288	-0.090505	0.592661	-0.0653285	0.715007	-0.0686187	0.400922	-0.0522932	0.56877	-0.0357469
	CERQ_PuttingIntoPerspective	0.0800697	0.43033	0.048694	0.711683	0.0514204	0.67506		0.116551	0.19353	0.0788062	0.443861	0.0765521	0.46873	-0.0148711	0.827181	-0.0542548	0.661346	-0.0565794	0.587608	-0.0472517	0.940091	-0.0279518	0.681505	-0.0145964	0.932744	0.0355946	0.76606	-0.0376467	0.697868	-0.0421322	0.689228	-0.0410365	0.898723	-0.00174933	0.979512	-0.00947653	0.889357	0.125431	0.580601	0.0876076	0.592661	0.0874991	0.715007	-0.028812	0.672262	-0.00629393	0.976532	-0.00905423
	CERQ_Catastrophizing	-0.0646631	0.512982	-0.0955399	0.39666	-0.0610501	0.665447		-0.0443177	0.608012	0.0481382	0.581387	0.0490733	0.532997	-0.129704	0.167581	-0.160627	0.158613	-0.172719	0.0956432	-0.0141327	0.940091	-0.0623491	0.570192	-0.0388422	0.730794	0.14897	0.0901332	0.0578949	0.681576	0.0470871	0.689228	-0.0738398	0.898723	-0.110669	0.928625	-0.107393	0.889357	-0.039578	0.848288	-0.100093	0.592661	-0.12855	0.522865	-0.0682708	0.400922	-0.101478	0.360687	-0.0813667
	CERQ_BlamingOthers	0.187913	0.0484158	0.0123578	0.856039	0.0239451	0.725166		0.15099	0.19353	0.216701	0.011557	0.221261	0.00905055	0.140352	0.167581	0.0535267	0.661346	0.0554121	0.587608	0.14816	0.186885	0.158067	0.0879185	0.153209	0.106508	0.175571	0.084496	0.153133	0.213645	0.145861	0.282044	-0.0414919	0.898723	-0.0217	0.964332	-0.0224927	0.889357	0.0213413	0.848288	0.0431011	0.66074	0.0400807	0.715007	0.18377	0.0292937	0.156133	0.094951	0.169873
Coping Orientations to Problems Experienced (COPE)	COPE_SelfDistraction	0.0709121	0.464173	-0.0782119	0.506848	-0.0232207	0.933872		0.035242	0.827866	0.0170216	0.934944	0.0132289	0.954097	0.148155	0.135873	0.0653025	0.891556	0.0546875	0.825233	0.0290408	0.884401	0.0296889	0.979248	0.0310832	0.818558	0.0241977	0.862434	0.0357797	0.763822	0.0432345	0.670191	-0.0934931	0.396602	-0.122279	0.601435	-0.127965	0.626189	-0.0369219	0.784607	-0.0828649	0.917575	-0.0484773	0.876751	0.0481027	0.669469	0.053004	0.832351	0.0722962
	COPE_UseOfEmotionalSupport	0.00872183	0.898354	0.00323842	0.962171	0.000873085	0.989798		0.0338433	0.827866	0.0278852	0.934944	0.0119386	0.954097	0.11776	0.292255	0.0359385	0.891556	0.029943	0.924201	0.0163768	0.884401	0.0265277	0.979248	0.0247316	0.818558	-0.183397	0.0529676	-0.132428	0.387059	-0.124059	0.45337	0.114543	0.339728	0.0777143	0.712101	0.0829458	0.626189	-0.0186603	0.784607	0.0235631	0.929069	0.0404405	0.876751	-0.0734553	0.523442	-0.0108134	0.921183	-0.0179894
	COPE_BehavioralDisengagement	-0.0844688	0.376639	-0.0983869	0.506848	-0.0664484	0.854337		-0.0456501	0.827866	-0.0565563	0.934944	-0.0480702	0.954097	0.0701203	0.607676	0.0057504	0.932881	-0.00649617	0.924201	-0.086964	0.773486	-0.00712941	0.979248	-0.0282851	0.818558	0.0249792	0.862434	-0.0218097	0.807023	-0.00998546	0.932958	0.0701921	0.530849	0.0134208	0.954571	0.00863001	0.908623	-0.0238172	0.784607	0.0430399	0.917575	0.017185	0.876751	-0.104842	0.459221	-0.112119	0.464343	-0.110988
	COPE_positiveReframing	-0.0528382	0.578899	0.0560459	0.649656	0.0403931	0.933872		0.0232174	0.827866	0.0410552	0.934944	0.0464483	0.954097	-0.0848091	0.597445	-0.0719861	0.891556	-0.0847797	0.825233	0.0144801	0.884401	-0.0148113	0.979248	0.0208476	0.818558	-0.0426174	0.862434	-0.0506617	0.763822	-0.0498094	0.670191	-0.0511637	0.705226	0.00388968	0.954571	0.00823746	0.908623	-0.0918892	0.784607	-0.0594356	0.917575	-0.0395002	0.876751	-0.0499497	0.669469	-0.00725562	0.921183	0.0209907
	COPE_Humor	0.183435	0.0943134	0.106309	0.506848	0.160375	0.252997		0.0239995	0.827866	0.00557333	0.934944	0.0097933	0.954097	0.184447	0.0777375	0.104558	0.891556	0.102165	0.825233	0.17916	0.114238	0.152479	0.34556	0.136509	0.545782	0.0808337	0.824928	0.127017	0.387059	0.132949	0.45337	-0.105483	0.339728	-0.0969687	0.712101	-0.0967791	0.626189	0.0299316	0.784607	0.0278865	0.929069	0.0755218	0.876751	0.122513	0.459221	0.192378	0.0623421	0.217321
	COPE_Alkohol‎_Drogen	0.124498	0.372397	-0.02084	0.88687	0.0257568	0.933872		0.118977	0.374904	0.138924	0.190846	0.141803	0.257976	-0.0135834	0.924343	-0.0557777	0.891556	-0.0673434	0.825233	-0.0113706	0.884401	-0.00665698	0.979248	-0.0258148	0.818558	0.026718	0.862434	0.0454271	0.763822	0.0645802	0.670191	0.0278783	0.796827	0.0452961	0.788443	0.040706	0.837711	0.0539012	0.784607	0.0824923	0.917575	0.0828375	0.876751	0.0889051	0.523442	0.0654116	0.787596	0.0428226
	COPE_UseOfInstrumentalSupport	0.0420768	0.578899	0.0552996	0.649656	0.0616461	0.854337		-0.0464702	0.827866	-0.0549843	0.934944	-0.0612318	0.954097	0.172089	0.0777375	0.0989755	0.891556	0.0994832	0.825233	0.0714007	0.826201	0.0846217	0.797452	0.072836	0.723815	-0.178093	0.0529676	-0.117973	0.387059	-0.104271	0.45337	0.0409146	0.768394	0.0297398	0.928316	0.0359545	0.837711	-0.0191456	0.784607	-0.037087	0.917575	-0.0206475	0.876751	-0.0432757	0.669469	-0.0067557	0.921183	-0.0196713
	COPE_Venting	0.0900205	0.37293	0.035625	0.842413	0.0439401	0.933872		-0.0532179	0.827866	0.0285182	0.934944	0.0297157	0.954097	0.0769947	0.60377	-0.00724836	0.932881	-0.00985483	0.924201	0.120206	0.54068	0.0729329	0.797452	0.0692055	0.723815	0.0264671	0.862434	0.0437273	0.763822	0.0432165	0.670191	0.134951	0.339728	0.0669994	0.760479	0.0685433	0.734696	-0.0321962	0.784607	0.0530528	0.917575	0.0919222	0.876751	-0.0370261	0.685415	-0.0128649	0.921183	-0.0153099
	COPE_Planning	0.108052	0.372397	0.0778608	0.506848	0.0899105	0.854337		0.142296	0.253373	0.14705	0.190846	0.11754	0.392394	0.0458547	0.702276	-0.00843123	0.932881	-0.0168285	0.924201	0.0399233	0.884401	0.105219	0.797452	0.119913	0.545782	0.0215751	0.862434	0.00534449	0.937609	0.00574384	0.932958	0.0141459	0.900159	0.0210425	0.954571	0.0251635	0.906725	-0.115117	0.63503	-0.0730899	0.917575	-0.0577769	0.876751	0.0715435	0.523442	0.100141	0.495134	0.116475
	COPE_Acceptance	0.0927431	0.37293	-0.010034	0.951099	0.00715454	0.98705		-0.0407984	0.827866	-0.0463854	0.934944	-0.0421061	0.954097	0.0486495	0.702276	0.0392886	0.891556	0.0143043	0.924201	-0.00992696	0.884401	0.0166749	0.979248	0.0322104	0.818558	0.0413332	0.862434	0.0404277	0.763822	0.0440188	0.670191	0.00855308	0.90031	0.0477133	0.788443	0.0452044	0.837711	-0.0600851	0.784607	-0.120303	0.917575	-0.100986	0.876751	0.102784	0.459221	0.00811517	0.921183	0.0429278
	COPE_SelfBlame	0.111198	0.372397	-0.0893736	0.506848	-0.0138815	0.978703		0.0492207	0.827866	0.0356937	0.934944	0.0249925	0.954097	0.00648397	0.924343	-0.019313	0.932881	-0.0428071	0.825233	-0.0505841	0.884401	0.0465822	0.979248	0.0552914	0.818558	0.171579	0.0529676	0.103463	0.450329	0.10323	0.45337	-0.106855	0.339728	-0.116855	0.601435	-0.111183	0.626189	0.0305344	0.784607	0.0129367	0.965359	0.0295288	0.876751	0.1128	0.459221	0.0731995	0.787596	0.0872734
	COPE_Religion	-0.102311	0.372397	-0.022592	0.88687	-0.0257019	0.933872		-0.00709928	0.917188	-0.005679	0.934944	0.000203404	0.997623	-0.0502435	0.702276	-0.0447268	0.891556	-0.055756	0.825233	0.0520579	0.884401	-0.00177606	0.979248	-0.0107244	0.875188	0.0118307	0.862434	0.0443882	0.763822	0.0519404	0.670191	0.109593	0.339728	0.0839024	0.712101	0.083769	0.626189	-0.0512967	0.784607	-0.0029653	0.965359	-0.010589	0.876751	-0.0708079	0.523442	-0.123908	0.464343	-0.106382
	COPE_Denial	-0.042266	0.578899	-0.0949539	0.506848	-0.104389	0.854337		-0.0200742	0.827866	0.0130772	0.934944	0.0191734	0.954097	0.0233747	0.924343	-0.0403841	0.891556	-0.056544	0.825233	-0.0178588	0.884401	-0.0734729	0.797452	-0.0873902	0.723815	0.0710039	0.833758	0.0537218	0.763822	0.0587447	0.670191	-0.0339816	0.787312	-0.00820699	0.954571	-0.00783659	0.908623	-0.0271337	0.784607	-0.0367915	0.917575	-0.033014	0.876751	-0.032172	0.686453	-0.0486778	0.832351	-0.0584253
	COPE_activeCoping	0.0447409	0.578899	0.126908	0.506848	0.0705207	0.854337		0.154465	0.253373	0.166238	0.190846	0.159211	0.257976	0.0117443	0.924343	-0.0322289	0.891556	-0.0483922	0.825233	0.0834196	0.773486	0.0570378	0.940632	0.0737675	0.723815	0.0151798	0.862434	0.0296947	0.774156	0.0362777	0.694258	-0.0776701	0.509185	-0.0512428	0.788443	-0.0448776	0.837711	-0.117937	0.63503	-0.00666368	0.965359	-0.0127922	0.876751	-0.0039688	0.953648	-0.0109489	0.921183	-0.00427493
Emotion Regulation Questionnaire (ERQ)	ERQ_reappraisal	0.036377	0.593211	0.167814	0.0261944	0.167649	0.026376		-0.0559576	0.411021	-0.0164085	0.809639	-0.0160453	0.813775	-0.0236106	0.728854	-0.00417559	0.951122	-0.0186541	0.784189	0.0113374	0.867813	0.0284424	0.676227	0.022246	0.743963	-0.0420233	0.537121	-0.0473858	0.486421	-0.0412794	0.544357	-0.0975493	0.151161	-0.0691221	0.309666	-0.0687161	0.312523	4.12e-05	0.999518	-0.0379881	0.576937	-0.0353744	0.603442	0.0597073	0.535339	0.060743	0.66667	0.0662083
	ERQ_suppression	-0.0863194	0.408501	-0.0319305	0.639172	-0.0190938	0.77923		-0.0797348	0.411021	-0.128494	0.116411	-0.133972	0.0963978	-0.10346	0.255583	-0.0180975	0.951122	-0.0187008	0.784189	-0.181807	0.0142311	-0.13497	0.0930779	-0.139526	0.0791196	0.107139	0.229433	0.103786	0.253171	0.103316	0.256651	-0.123675	0.136744	-0.0938988	0.309666	-0.0885074	0.312523	0.0119599	0.999518	-0.0518691	0.576937	-0.0891244	0.379749	-0.0422072	0.535339	0.0293346	0.66667	0.0461559
Measure of Affect Regulation Style (MARS)	MARS_Behavioral_Distraction	-0.00409845	0.953377	0.00155961	0.98225	0.0331307	0.734079		0.0626086	0.445579	-0.0189987	0.786355	-0.0463235	0.610199	0.053132	0.97394	0.00946288	0.892616	0.00667648	0.924121	0.0704809	0.694602	0.0213587	0.912691	0.0204592	0.809824	0.0213071	0.824673	0.0528392	0.635556	0.0515457	0.667369	-0.0807607	0.682137	-0.0604895	0.980987	-0.0643363	0.976651	-0.0531836	0.671581	0.0105714	0.880127	0.0414411	0.831352	-0.0714395	0.622801	0.0398863	0.853811	0.0241884
	MARS_Cognitive_Distraction	0.081704	0.364518	0.0615463	0.569253	0.0846183	0.679664		0.100149	0.304139	0.110628	0.170128	0.10048	0.226069	0.00229	0.97394	-0.0557218	0.625679	-0.0775928	0.596194	-0.00951239	0.980207	0.0568975	0.630602	0.0734588	0.441036	-0.0155289	0.824673	-0.0332126	0.635556	-0.0301194	0.667369	-0.0510228	0.699615	-0.00167055	0.980987	0.00205166	0.976651	0.0024958	0.971598	0.0303144	0.880127	0.0259085	0.837178	-0.0258308	0.712466	-0.0218427	0.88014	-0.00840353
	MARS_Situation_focused	0.117718	0.219835	0.18309	0.0506093	0.153753	0.164104		0.178479	0.0616014	0.19648	0.0278846	0.184778	0.0470432	-0.00698325	0.97394	-0.0449246	0.625679	-0.0556663	0.596194	0.065811	0.694602	0.103233	0.419344	0.122928	0.235077	-0.0269145	0.824673	-0.0368383	0.635556	-0.0404267	0.667369	0.0231575	0.877903	0.0411265	0.980987	0.0437576	0.976651	-0.124133	0.226365	-0.107928	0.441739	-0.105047	0.592067	0.0698098	0.622801	0.0609039	0.853811	0.0766601
	MARS_Affect_focused	0.0686955	0.391836	0.0443265	0.632359	0.0457124	0.734079		0.0695832	0.445579	0.13076	0.170128	0.119647	0.226069	0.0202052	0.97394	-0.0571799	0.625679	-0.0538611	0.596194	0.158304	0.138298	0.132762	0.342769	0.136896	0.235077	-0.108346	0.539807	-0.110782	0.635556	-0.105153	0.667369	0.153947	0.162923	0.103355	0.835862	0.103925	0.822789	-0.0707916	0.623902	-0.0856597	0.441739	-0.0731546	0.592067	0.0440279	0.635707	-0.0105702	0.88014	-0.00571964
	MARS_Disengagement	0.111708	0.219835	-0.101797	0.436212	-0.0238099	0.734079		-0.130191	0.186471	-0.115978	0.170128	-0.104549	0.226069	0.0473454	0.97394	0.0676847	0.625679	0.0749721	0.596194	0.0017391	0.980207	-0.0564362	0.630602	-0.0794715	0.441036	0.0772245	0.539807	0.0622634	0.635556	0.0497877	0.667369	0.010769	0.877903	0.0151029	0.980987	0.0131396	0.976651	0.132608	0.226365	0.0878471	0.441739	0.0895427	0.592067	0.0570691	0.622801	0.0475154	0.853811	0.0333469
	MARS_Avoidance	0.137823	0.219835	-0.0771363	0.540905	-0.0239549	0.734079		-0.0517087	0.460431	-0.024049	0.786355	-0.0163421	0.815651	0.0708967	0.97394	0.0600692	0.625679	0.047605	0.596194	0.0213535	0.980207	-0.000988698	0.988747	-0.0168685	0.809824	0.0843951	0.539807	0.0505599	0.635556	0.0498518	0.667369	-0.0666647	0.682137	-0.00804999	0.980987	-0.00580019	0.976651	0.0283758	0.822686	0.0171098	0.880127	0.0144051	0.837178	0.136027	0.307386	0.137801	0.28946	0.144889
Perceived Stress Questionnaire (PSQ)	PSQ_Worries	-0.00937274	0.888809	-0.0736333	0.436653	-0.0376664	0.666113		-0.00438578	0.947839	0.0434099	0.517097	0.0481461	0.472396	-0.0746389	0.944387	-0.0872343	0.505957	-0.0982823	0.431695	-0.0279783	0.845466	0.0475778	0.796076	0.0425256	0.837091	0.0859572	0.248684	0.0806532	0.483247	0.081696	0.555541	0.00894068	0.893904	-0.00572307	0.931968	-0.0128424	0.848078	0.0633386	0.573804	0.000391768	0.995337	0.0144678	0.829128	-0.0181464	0.78662	-0.108989	0.514887	-0.118086
	PSQ_Tension	0.0901069	0.445098	0.0626813	0.436653	0.114952	0.426816		0.0591572	0.788606	0.131118	0.160909	0.133643	0.181798	-0.0464667	0.944387	-0.0445693	0.505957	-0.0526766	0.431695	0.0909054	0.544457	0.117558	0.392332	0.11371	0.425193	0.0882716	0.248684	0.0708549	0.483247	0.0623765	0.584478	0.1351	0.214589	0.135216	0.213693	0.130155	0.256031	-0.00452589	0.946175	-0.047752	0.709001	-0.0358652	0.829128	0.100682	0.660793	0.0354007	0.746685	0.0237905
	PSQ_Joy	-0.06011	0.60874	0.116524	0.405728	0.075866	0.500814		-0.0435697	0.788606	-0.0810601	0.28231	-0.0840954	0.261109	0.0182702	0.944387	0.0603893	0.505957	0.0695046	0.431695	-4.29e-05	0.999489	-0.00624483	0.925783	0.000110767	0.998682	-0.204368	0.0103142	-0.176309	0.0401619	-0.176416	0.0399679	0.0172044	0.893904	0.0516908	0.550469	0.0556058	0.508114	-0.11365	0.444927	-0.0459901	0.709001	-0.0342032	0.829128	-0.0397087	0.691856	0.0696964	0.744817	0.0386079
	PSQ_Demands	0.128375	0.272489	0.0376964	0.573777	0.0693288	0.500814		0.0773047	0.788606	0.123526	0.160909	0.119875	0.181798	0.0330551	0.944387	-0.0548507	0.505957	-0.0660197	0.431695	-0.0772142	0.544457	0.0123255	0.925783	0.0285932	0.837091	0.0349547	0.601977	0.0102103	0.878946	0.0124703	0.852429	0.0719684	0.70604	0.0815919	0.550469	0.0772381	0.508114	0.0691997	0.573804	-0.0383448	0.709001	-0.0261532	0.829128	0.0439791	0.691856	-0.0151541	0.821157	-0.0224699
	PSQ_OverallScore	0.0465743	0.60874	-0.0790253	0.436653	-0.028921	0.666113		0.0322032	0.788606	0.0970571	0.244551	0.0993034	0.229272	0.00467652	0.944387	-0.0666184	0.505957	-0.0575569	0.431695	-0.0656842	0.544457	-0.0745997	0.662859	-0.0917817	0.425193	0.0886767	0.248684	0.0491536	0.578959	0.0486702	0.584478	-0.036381	0.893904	-0.0629898	0.550469	-0.0670623	0.508114	0.0397185	0.691733	-0.13894	0.186436	-0.143942	0.154501	0.0640294	0.691856	-0.0457983	0.746685	-0.0436269
State-Trait-Angstinventar (STAI-G-X2)	STAI_Trait_Anxiety	0.129103	0.0570144	-0.081632	0.230001	-0.0358098	0.598989		-0.0157142	0.81755	0.0664948	0.328459	0.0808116	0.234734	-0.000593536	0.993048	-0.0254078	0.709114	-0.0226929	0.739004	0.0299579	0.660025	0.0347624	0.609726	0.0134299	0.843703	0.157717	0.0198126	0.0985263	0.147089	0.103009	0.129468	0.0452362	0.506431	-0.0388388	0.568429	-0.0439623	0.518489	0.0913859	0.178834	0.0313542	0.645235	0.0360938	0.596093	0.146808	0.0302436	0.0471919	0.488209	0.0478341
Trait Emotional Intelligence Questionnaire-Short Form (TEIQue-SF)	TeiQueSF_total	0.0560425	0.528953	0.177295	0.0217581	0.12501	0.109033		0.103198	0.300491	0.108287	0.277148	0.0954415	0.400587	0.0687198	0.781242	0.0580944	0.776599	0.0376616	0.725273	0.130823	0.0895973	0.145213	0.0535095	0.144594	0.0600423	-0.0759992	0.329843	-0.0123448	0.856189	-0.0185148	0.78576	0.00139552	0.983656	0.0211511	0.93671	0.0214359	0.908481	0.0336639	0.925545	0.0402041	0.924835	0.0517645	0.745017	0.0026914	0.968484	0.0727459	0.442936	0.0788053
	TeiQueSF_self_control	-0.0545201	0.528953	0.0453708	0.505166	-0.0106234	0.876069		0.001849	0.978345	-0.0118583	0.861798	-0.013582	0.841956	-0.0159324	0.815061	-0.0138716	0.838632	-0.0433407	0.725273	-0.0532996	0.433632	0.0106675	0.875558	0.0374304	0.582547	-0.0870848	0.329843	-0.0492941	0.799433	-0.0432027	0.78334	-0.0880308	0.760091	-0.0296596	0.93671	-0.0226093	0.908481	-0.00636589	0.925545	0.0128409	0.938586	-0.00590567	0.930913	-0.0886459	0.478394	-0.0509903	0.453844	-0.0422276
	TeiQueSF_emotionality	0.0793575	0.528953	0.096134	0.196512	0.0633807	0.439583		0.0910809	0.300491	0.0923755	0.290258	0.0796043	0.403037	0.028911	0.815061	0.0173662	0.838632	-0.00467034	0.945339	0.172921	0.0263368	0.147481	0.0535095	0.142098	0.0600423	-0.0770223	0.329843	-0.0470894	0.799433	-0.0579726	0.78334	0.0144413	0.983656	-0.00540909	0.93671	-0.00783061	0.908481	0.0622644	0.925545	0.0865787	0.924835	0.115389	0.446039	0.0724285	0.478394	0.0630293	0.442936	0.0816811
	TeiQueSF_sociability	0.192541	0.021638	0.235505	0.00226887	0.212559	0.00798349		0.190188	0.024184	0.225376	0.00401532	0.212882	0.00785045	0.167379	0.0666946	0.148311	0.142868	0.139836	0.195599	0.194016	0.0201687	0.263214	0.000418484	0.267253	0.000321862	-0.00553101	0.935286	0.0894922	0.799433	0.075936	0.78334	0.0233105	0.983656	0.028303	0.93671	0.0264975	0.908481	0.0378807	0.925545	0.0424424	0.924835	0.0588665	0.745017	0.0885659	0.478394	0.127898	0.296961	0.146977
	TeiQueSF_well_being	-0.000301767	0.996465	0.165683	0.0238642	0.134026	0.109033		0.0451844	0.633649	0.0472547	0.609537	0.0371646	0.731536	0.0477958	0.804423	0.0496337	0.776599	0.0464117	0.725273	0.0711113	0.369894	0.0836294	0.273451	0.0740246	0.34565	-0.0884037	0.329843	-0.0318948	0.799433	-0.0331257	0.78334	0.0699292	0.760091	0.0652009	0.93671	0.0619984	0.908481	-0.00881391	0.925545	-0.00524842	0.938586	0.00853536	0.930913	-0.0328723	0.786642	0.0802044	0.442936	0.0680316
Trierer Inventar zum Chronischen Stress (TICS)	TICS_WorkOverload	0.16788	0.0326511	0.12365	0.228096	0.128174	0.147102		0.15401	0.114695	0.242723	0.00148783	0.239694	0.00177888	0.0312205	0.808308	-0.0228976	0.818595	-0.0221013	0.748464	0.0891383	0.350678	0.124733	0.165059	0.116731	0.213817	0.122857	0.100334	0.107845	0.180839	0.109674	0.156455	0.00247291	0.971041	-0.0244075	0.962371	-0.0266389	0.943334	0.0823367	0.577201	-0.0178393	0.896986	-0.0109924	0.954466	0.060893	0.431698	0.000802651	0.990599	0.00633537
	TICS_SocialOverload	0.0849594	0.211497	0.00468984	0.968222	-0.0404646	0.62676		0.0551718	0.417632	0.104475	0.124072	0.100251	0.140104	0.0826476	0.681145	0.0426923	0.818595	0.0332313	0.748464	-0.0162896	0.810993	-0.028855	0.6718	-0.00791163	0.907538	0.0556125	0.413916	0.0203993	0.764565	0.0282628	0.678157	0.075272	0.53697	0.105063	0.609796	0.10229	0.660902	-0.00847957	0.900934	-0.00881928	0.896986	-0.00388961	0.954466	0.0514616	0.449677	-0.0496701	0.8594	-0.0426371
	TICS_PressuereToPerform	0.325036	9.33e-06	0.200942	0.0287989	0.189737	0.0344489		0.223264	0.00901798	0.264269	0.000781848	0.258502	0.00113104	0.0900744	0.681145	0.0405939	0.818595	0.0535686	0.748464	0.142473	0.177663	0.199011	0.0316706	0.168253	0.100866	0.127809	0.0992831	0.119873	0.180839	0.111866	0.156455	-0.0307481	0.814548	-0.0425632	0.962371	-0.047051	0.943334	0.0995465	0.577201	0.0395751	0.864129	0.0625185	0.832762	0.187408	0.0550701	0.18954	0.0498611	0.180865
	TICS_WorkDiscontent	0.265628	0.000357888	0.0943596	0.330096	0.154516	0.074962		0.103937	0.234374	0.168732	0.019968	0.18103	0.0147385	0.141138	0.373116	0.0559773	0.818595	0.0597841	0.748464	0.117682	0.276637	0.166208	0.0466964	0.157265	0.100866	0.173256	0.0346112	0.173402	0.103176	0.176764	0.0890952	0.0624559	0.597921	0.00353186	0.988191	-0.004842	0.943334	0.127713	0.577201	0.0659296	0.864129	0.0890869	0.832762	0.122752	0.352382	0.114268	0.417189	0.109659
	TICS_WorkDemands	0.10651	0.129862	0.00271378	0.968222	0.0589698	0.551794		0.0965979	0.234374	0.163075	0.019968	0.17043	0.0167475	-0.0674639	0.681145	-0.0299876	0.818595	-0.0307053	0.748464	0.0218555	0.810993	0.0706821	0.373559	0.0706432	0.361903	0.187324	0.0346112	0.139937	0.180839	0.143058	0.156455	0.0441376	0.738316	-0.00100825	0.988191	-0.00682154	0.943334	-0.0211791	0.839827	-0.0509133	0.864129	-0.0491253	0.832762	0.0633537	0.431698	-0.0291734	0.916377	-0.0316007
	TICS_LackSocialRecognition	0.153459	0.039064	0.0952449	0.330096	0.098634	0.290128		0.124102	0.210085	0.154177	0.0253217	0.148856	0.0310977	-0.0337453	0.808308	-0.0271217	0.818595	-0.0219586	0.748464	0.0258863	0.810993	0.0615317	0.40658	0.0668726	0.361903	0.174186	0.0346112	0.112434	0.180839	0.111208	0.156455	-0.0128263	0.94516	-0.0284705	0.962371	-0.0329212	0.943334	-0.0455408	0.830529	-0.0352332	0.864129	-0.0459588	0.832762	0.105712	0.398857	0.0618325	0.8594	0.0573946
	TICS_SocialTension	0.200835	0.00965078	0.170613	0.0581604	0.18252	0.0344489		0.0945086	0.234374	0.169544	0.019968	0.185898	0.0147385	0.0329975	0.808308	0.0987331	0.818595	0.102635	0.748464	0.200287	0.0297448	0.174554	0.0466964	0.143015	0.116104	0.162299	0.0389602	0.119176	0.180839	0.115673	0.156455	0.187552	0.0545269	0.184961	0.0616462	0.174345	0.0990408	-0.0286922	0.839827	-0.0403624	0.864129	-0.0313743	0.921462	0.0768418	0.431698	0.023226	0.916377	0.0332156
	TICS_SocialIsolation	0.154234	0.039064	0.0618586	0.539372	0.0923921	0.290128		0.0827412	0.248566	0.172688	0.019968	0.176025	0.0153393	0.0648525	0.681145	0.0618801	0.818595	0.0643258	0.748464	0.0298987	0.810993	0.106551	0.233468	0.107111	0.229623	0.0962322	0.174204	0.0979682	0.186756	0.0998319	0.177223	0.0863769	0.50987	0.0822107	0.755677	0.0806727	0.785138	0.0814786	0.577201	0.0749773	0.864129	0.0658834	0.832762	0.0586887	0.431698	0.104177	0.417189	0.0983254
	TICS_ChronicWorrying	0.108065	0.129862	-0.060055	0.539372	-0.0122685	0.857068		0.0896027	0.234374	0.163036	0.019968	0.167228	0.0167791	0.0049251	0.942363	-0.0118042	0.862423	-0.0218412	0.748464	0.0937707	0.350678	0.0891424	0.310151	0.0895038	0.303318	0.0972277	0.174204	0.0546005	0.469419	0.060491	0.415668	0.172119	0.0545269	0.0599859	0.945276	0.053831	0.943334	0.0669172	0.650779	-0.0156179	0.896986	-0.0136622	0.954466	0.074043	0.431698	0.0442619	0.8594	0.0562448
	TICS_ScreeningScale	0.134432	0.0677537	-0.0102583	0.968222	0.0392756	0.62676		0.117288	0.210085	0.201018	0.00956365	0.202656	0.00881706	-0.0209199	0.843043	-0.0387342	0.818595	-0.0396292	0.748464	0.0851619	0.350678	0.0839296	0.310151	0.0848066	0.303318	0.158141	0.0389602	0.103786	0.180839	0.108694	0.156455	0.104861	0.40894	0.0199238	0.962371	0.0128875	0.943334	0.0375472	0.830529	-0.0461158	0.864129	-0.0512473	0.832762	0.0781362	0.431698	0.00583686	0.990599	0.007614
[truncated: 1 more columns]
