# Supplementary material for: Node persistence from topological data analysis reveals changes in brain functional connectivity
Source: Patterns (N Y). 2025 Dec 3;7(3):101427. doi: 10.1016/j.patter.2025.101427 (PMC13100682; doi:10.1016/j.patter.2025.101427)
Supplement: Table S8. Correlation of persistent-homology-based local measure node persistence, with cognitive and behavioral scores for the MPI-LEMON and ABIDE-I dataset — Spearman correlation of node persistence of those nodes that have significant between-group differences with subtest scores from eight cognitive and behavioral test scores, corresponding to global and RSN level for MPI-LEMON dataset, and with two ASD-related clinical scores corresponding to ABIDE-I dataset. The FDR correction is performed with alpha = 0.05 corresponding to each RSN. Columns A, B, C, D, E, and F contain the RSNs (number of significantly different node persistence regions across groups), tests, number of subtests, total number of correlations, node IDs that have p_value < 0.05, and node IDs with FDR-corrected p_value < 0.05, respectively. Total number of correlations is basically the number of regions with significant between-group differences, using node persistence times total number of subtests that one particular test has. [file mmc9.xlsx]

## Sheet: Sheet1
Correlation of persistent homology-based local measures, node persistence, with cognitive and behavioral scores for the MPI-LEMON and ABIDE-I dataset. Spearman correlation of node persistence of those nodes that have significant between-group differences with subtest scores from 8 cognitive and behavioral test scores, corresponding to global and RSNs level for MPI-LEMON dataset, and with two ASD …
MPI-LEMON
RSNs	Tests	|Sub tests|	No of Corr	Node IDs with p_value < 0.05	Node IDs with FDR corrected p_value < 0.05
Visual (12)	CERQ	9	108	[114, 0, 3, 114, 0, 100, 103, 106, 3, 101, 103, 106, 113, 2, 100]	[]
	COPE	14	168	[101, 114, 0, 100, 100, 102, 103, 114, 101, 0, 0, 100, 0, 114]	[]
	ERQ	2	24	[0, 0, 3, 100, 101]	[]
	MARS	6	72	[114, 104, 106, 114, 0, 100, 114, 12, 3]	[]
	PSQ	5	60	[2, 102, 113]	[]
	STAI	1	12	[2, 102]	[2]
	TeiQueSF	5	60	[0, 2, 106, 2, 102, 0, 12, 0, 100, 101, 103, 106, 113, 0, 2, 106]	[]
	TICS	10	120	[2, 12, 102, 104, 114, 104, 2, 12, 100, 102, 103, 104, 2, 3, 102, 2, 3, 102, 114, 3, 102, 104, 2, 102, 2, 2, 102]	[2, 3, 102]
SomatoMotor (22)	CERQ	9	198	[25, 130, 14, 26, 122, 130, 25, 26, 122, 123, 130, 17, 117, 122, 123, 125, 128, 130, 14, 17, 22, 26, 130, 25, 26, 130, 23, 122]	[130]
	COPE	14	308	[14, 25, 29, 129, 24, 29, 116, 22, 24, 125, 127, 26, 124, 127, 16, 26, 130, 29, 116, 129, 133, 16, 123, 17, 22, 26, 123, 130, 26, 29, 124, 133, 127, 127, 17]	[]
	ERQ	2	44	[14, 26, 16, 123, 127]	[]
	MARS	6	132	[25, 130, 130, 16, 123, 22]	[]
	PSQ	5	110	[17, 122, 118, 17, 16]	[]
	STAI	1	22	[16, 118]	[]
	TeiQueSF	5	110	[20, 118, 17, 22, 24, 29, 125, 129, 130]	[]
	TICS	10	220	[14, 16, 20, 23, 25, 16, 23, 117, 14, 16, 23, 25, 122, 123, 125, 127, 128, 130, 14, 122, 130, 14, 130, 16, 123, 127, 130, 130, 16, 118, 16, 25, 122]	[]
Dorsal Attention (17)	CERQ	9	153	[37, 37, 138, 140, 141, 38, 141, 34, 37, 134, 140, 37, 137, 139, 140, 37, 138, 140]	[141, 140, 37]
	COPE	14	238	[36, 134, 137, 31, 134, 33, 37, 137, 141, 32, 139, 30, 33, 37, 134, 137, 140, 34, 31, 34, 137, 134, 30, 37, 38, 134, 34, 137, 134, 37, 37]	[]
	ERQ	2	34	[33, 30]	[]
	MARS	6	102	[139, 146, 31, 32, 37, 134, 137, 134, 141, 146, 37, 146]	[]
	PSQ	5	85	[30, 134, 141, 138, 139, 42, 134, 146, 141]	[]
	STAI	1	17	[138, 141]	[]
	TeiQueSF	5	85	[140, 141, 34, 36, 38, 137, 34]	[]
	TICS	10	170	[134, 141, 30, 32, 34, 36, 37, 134, 140, 33, 34, 138, 146, 31, 146, 134, 32, 134, 146, 141, 141]	[]
Salience/Ventral Attention (11)	CERQ	9	99	[153, 155, 49, 46, 155, 157, 46, 155, 46, 150, 49, 153]	[]
	COPE	14	154	[154, 49, 150, 154, 154, 46, 150, 46]	[]
	ERQ	2	22	[45, 152]	[]
	MARS	6	66	[46, 150]	[]
	PSQ	5	55	[45, 153, 43, 154]	[]
	STAI	1	11	[]	[]
	TeiQueSF	5	55	[43, 150, 44]	[]
	TICS	10	110	[46, 150, 153, 154, 155, 46, 49, 152, 153, 154, 46, 153, 46, 153, 46, 153, 46, 153, 46, 153, 153]	[46, 153]
Limbic (2)	CERQ	9	18	[]	[]
	COPE	14	28	[161, 55, 55, 55, 161]	[]
	ERQ	2	4	[]	[]
	MARS	6	12	[]	[]
	PSQ	5	10	[161, 55]	[161, 55]
	STAI	1	2	[]	[]
	TeiQueSF	5	10	[]	[]
	TICS	10	20	[55, 161, 55, 161, 161]	[]
Control (15)	CERQ	9	135	[179, 179, 178, 71, 62, 72, 178, 166, 168, 173, 179]	[]
	COPE	14	210	[62, 177, 166, 170, 179, 168, 171, 173, 179, 177, 178, 61, 71, 168, 179, 61]	[]
	ERQ	2	30	[61, 71, 165, 173]	[]
	MARS	6	90	[165, 61, 166]	[]
	PSQ	5	75	[170, 171, 179, 180]	[171]
	STAI	1	15	[]	[]
	TeiQueSF	5	75	[62, 61, 62, 177, 179, 65]	[]
	TICS	10	150	[171, 72, 71, 168, 171, 177, 61, 65, 71, 165, 168, 171, 173, 177, 179, 180, 62, 171, 165, 171, 72, 171, 180]	[]
Default (29)	CERQ	9	261	[87, 88, 89, 76, 191, 195, 198, 76, 81, 191, 197, 198, 197, 198, 198, 73, 89, 184, 75, 79, 82, 186, 190, 191]	[]
	COPE	14	406	[75, 76, 184, 87, 190, 75, 79, 83, 97, 181, 191, 194, 195, 82, 83, 87, 89, 90, 186, 191, 97, 97, 193, 198, 198, 88, 90, 83, 90, 191, 83, 96, 193, 198]	[]
	ERQ	2	58	[188, 97, 190, 195]	[]
	MARS	6	174	[191, 198, 96, 88, 83, 85, 90, 99, 181, 191]	[]
	PSQ	5	145	[97, 81, 88, 89, 90, 95, 96, 97, 183, 73, 190, 75, 81, 82, 83, 85, 88, 89, 90, 95, 97, 190, 191, 82, 90, 97]	[90, 97, 190]
	STAI	1	29	[83, 88, 90, 97, 190, 191]	[83, 90, 97, 190, 191]
	TeiQueSF	5	145	[77, 83, 85, 90, 183, 190, 191, 198, 190]	[]
	TICS	10	290	[73, 85, 88, 90, 97, 190, 77, 193, 73, 75, 76, 77, 82, 83, 88, 90, 95, 96, 97, 184, 186, 188, 190, 191, 198, 73, 81, 87, 88, 89, 90, 97, 188, 190, 191, 194, 73, 90, 97, 73, 85, 186, 73, 77, 81, 89, 97, 190, 73, 83, 88, 97, 76, 83, 88, 90, 97, 183, 190, 88, 90, 97, 190]	[]
ABIDE-I
RSNs	| Scores |	|Sub tests|	No of Corr	Node IDs with p_value < 0.05	Nodes with FDR corrected p_value < 0.05
Visual (2)	ADI-R	2	4	[]	[]
Somatomotor (9)	ADI-R	2	18	[132]	[]
Dorsal Attention (1)	ADI-R	2	2	[]	[]
Salience/Ventral Attention (1)	ADI-R	2	2	[50]	[]
Limbic (3)	ADI-R	2	6	[]	[]
Default (7)	ADI-R	2	14	[]	[]
Control (4)	ADI-R	2	8	[]	[]
