# Supplementary material for: Node persistence from topological data analysis reveals changes in brain functional connectivity
Source: Patterns (N Y). 2025 Dec 3;7(3):101427. doi: 10.1016/j.patter.2025.101427 (PMC13100682; doi:10.1016/j.patter.2025.101427)
Supplement: Table S9. Correlation of persistent-homology-based measures persistent entropy, L1-norm, and L2-norm with ASD-related clinical scores for the ABIDE-I dataset — Correlation of persistent entropy, L1-norm, and L2-norm with two ASD-related clinical scores, corresponding to global and RSN level. Spearman correlations and p values are provided for each measure and each score for both global and RSN level. Column B contains the names of the clinical scores. [file mmc10.xlsx]

## Sheet: Sheet1
Correlation of persistent homology-based measures: persistent entropy, L1-norm, and L2-norm with ASD related clinical scores for the ABIDE-I dataset. Correlation of persistent entropy, L1-norm, and L2-norm with two ASD related clinical scores, corresponding to global and RSN-level. Spearman correlations and p-values are provided for each measure and each score for both global and RSN-level. Colum…
		Persistent Entropy		L1-norm		L2-norm
	Scores	Spearman correlation	p-value	Spearman correlation	p-value	Spearman correlation	p-value
Global	ADI_R_SOCIAL_TOTAL_A	-0.0213307	0.72472	0.0968401	0.109075	0.0931409	0.123345
	ADI_R_VERBAL_TOTAL_BV	-0.0853916	0.157133	0.0819972	0.174354	0.0893731	0.138605
Resting state Networks
Visual	ADI_R_SOCIAL_TOTAL_A	-0.0325582	0.590853	-0.0187642	0.756729	-0.00931002	0.877855
	ADI_R_VERBAL_TOTAL_BV	-0.0202206	0.738048	0.0210569	0.727634	0.0287116	0.634839
Somato Motor	ADI_R_SOCIAL_TOTAL_A	-0.0357335	0.555149	0.0537967	0.374166	0.055963	0.355206
	ADI_R_VERBAL_TOTAL_BV	-0.0768754	0.202933	0.0216283	0.720547	0.0185002	0.75962
Dorsal Attention	ADI_R_SOCIAL_TOTAL_A	-0.0205927	0.733878	0.0690996	0.25344	0.0778196	0.198246
	ADI_R_VERBAL_TOTAL_BV	0.0358996	0.552583	0.0427602	0.479265	0.0463679	0.44294
Salience/Ventral Attention	ADI_R_SOCIAL_TOTAL_A	-0.0216326	0.720984	-0.00509826	0.932929	-0.00538721	0.929137
	ADI_R_VERBAL_TOTAL_BV	-0.0852314	0.157916	-0.0488662	0.418731	-0.0396315	0.512032
Limbic	ADI_R_SOCIAL_TOTAL_A	0.0414827	0.493297	0.045558	0.451785	0.0460914	0.4465
	ADI_R_VERBAL_TOTAL_BV	-0.00637086	0.916089	-0.00533387	0.929709	-0.00738865	0.902745
Control	ADI_R_SOCIAL_TOTAL_A	0.025328	0.675821	0.0483445	0.42457	0.03657	0.54592
	ADI_R_VERBAL_TOTAL_BV	0.0565833	0.349007	0.0617071	0.307028	0.0538673	0.372662
Default	ADI_R_SOCIAL_TOTAL_A	0.0762032	0.207755	0.0589435	0.330125	0.0595275	0.325348
	ADI_R_VERBAL_TOTAL_BV	0.0315042	0.602268	0.0408799	0.498819	0.038313	0.526181
