# Supplementary material for: Node persistence from topological data analysis reveals changes in brain functional connectivity
Source: Patterns (N Y). 2025 Dec 3;7(3):101427. doi: 10.1016/j.patter.2025.101427 (PMC13100682; doi:10.1016/j.patter.2025.101427)
Supplement: Table S10. Mapping between the 200 brain regions defined by the Schaefer atlas and the corresponding Brodmann areas, along with results from NIBS and local PH-based measures — A Schaefer ROI was mapped to a Brodmann area if the MNI centroid coordinate of the Schaefer ROI lay within the Brodmann area. The mapping and the identification of the brain regions whose stimulation with NIBS methods (TMS, tDCS, tACS) of individuals resulted in positive behavioral and cognitive outcomes that were performed in two previous studies (see methods). The set of Schaefer ROIs that were mapped to these target regions is indicated, along with the topology-based local measures node persistence, node frequency, and nodal PSS that identify the Schaefer ROIs to show significant between-group differences. Visualization of these data is provided in Figures 6 and S6. [file mmc11.xlsx]

## Sheet: Sheet1
Mapping between the 200 brain regions defined by the Schaefer atlas and the corresponding Brodmann areas, along with results from NIBS and local PH-based measures.. A Schaefer ROI was mapped to a Brodmann area if the MNI centroid coordinate of the Schaefer ROI lies within the Brodmann area. The mapping and the identification of the brain regions whose stimulation with non-invasive brain stimulati…
							MPI-LEMON						ABIDE-I
Node IDs	Schaefer ROI	MNI coordinates			Brodmann areas mapped using MRIcron		Shows improvements after NIBS	Detected by persistent homology based measures					Shows improvements after NIBS	Detected by persistent homology based measures
		x	y	z	Brodmann area	BA description (Strotzer 2009, Cieslik 2014, Brodmann 1909)		200×200 FC matrices to local		RSNs to local				200×200 FC matrices to local		RSNs to local
								Node persistence	Node frequency	Node persistence	Node frequency	Nodal PSS		Node persistence	Node frequency	Node persistence	Node frequency	Nodal PSS
0	7Networks_LH_Vis_1	-24	-53	-9	37	Fusiform face area (FFA)	FALSE	TRUE	FALSE	FALSE	FALSE	TRUE	FALSE	FALSE	FALSE	FALSE	FALSE	FALSE
1	7Networks_LH_Vis_2	-25	-77	-14	18	secondary visual cortex	FALSE	FALSE	FALSE	FALSE	FALSE	FALSE	FALSE	FALSE	FALSE	FALSE	FALSE	FALSE
2	7Networks_LH_Vis_3	-45	-69	-8	19	preoccipital area	FALSE	TRUE	FALSE	FALSE	FALSE	FALSE	FALSE	FALSE	FALSE	FALSE	FALSE	FALSE
3	7Networks_LH_Vis_4	-10	-67	-4	18	secondary visual cortex	FALSE	TRUE	FALSE	FALSE	FALSE	FALSE	FALSE	FALSE	FALSE	FALSE	FALSE	FALSE
4	7Networks_LH_Vis_5	-27	-95	-12	18	secondary visual cortex	FALSE	FALSE	FALSE	FALSE	FALSE	FALSE	FALSE	TRUE	TRUE	FALSE	FALSE	FALSE
5	7Networks_LH_Vis_6	-14	-45	-3	30	cingulate cortex	FALSE	FALSE	FALSE	FALSE	FALSE	FALSE	FALSE	FALSE	FALSE	FALSE	FALSE	FALSE
6	7Networks_LH_Vis_7	-6	-93	-4	17	primary visual cortex (striate cortex) (includes calcarine fissure regions and occipital pole)	FALSE	FALSE	FALSE	FALSE	FALSE	FALSE	FALSE	FALSE	FALSE	FALSE	FALSE	FALSE
7	7Networks_LH_Vis_8	-47	-70	10	37	Fusiform face area (FFA)	FALSE	FALSE	FALSE	FALSE	FALSE	FALSE	FALSE	FALSE	FALSE	FALSE	FALSE	FALSE
8	7Networks_LH_Vis_9	-23	-97	6	17	primary visual cortex (striate cortex) (includes calcarine fissure regions and occipital pole)	FALSE	FALSE	FALSE	FALSE	FALSE	FALSE	FALSE	TRUE	TRUE	FALSE	FALSE	FALSE
9	7Networks_LH_Vis_10	-11	-70	7	17	primary visual cortex (striate cortex) (includes calcarine fissure regions and occipital pole)	FALSE	FALSE	FALSE	FALSE	FALSE	FALSE	FALSE	FALSE	FALSE	FALSE	FALSE	FALSE
10	7Networks_LH_Vis_11	-40	-85	10	19	preoccipital area	FALSE	FALSE	FALSE	FALSE	FALSE	FALSE	FALSE	FALSE	FALSE	FALSE	FALSE	FALSE
11	7Networks_LH_Vis_12	-12	-73	22	18	secondary visual cortex	FALSE	FALSE	FALSE	FALSE	FALSE	FALSE	FALSE	FALSE	FALSE	FALSE	FALSE	FALSE
12	7Networks_LH_Vis_13	-8	-88	27	19	preoccipital area	FALSE	TRUE	FALSE	FALSE	FALSE	FALSE	FALSE	FALSE	FALSE	FALSE	FALSE	FALSE
13	7Networks_LH_Vis_14	-23	-87	24	19	preoccipital area	FALSE	FALSE	FALSE	FALSE	FALSE	FALSE	FALSE	FALSE	FALSE	FALSE	FALSE	FALSE
14	7Networks_LH_SomMot_1	-51	-5	-2	48	retrosubicular area	FALSE	TRUE	FALSE	FALSE	FALSE	FALSE	FALSE	FALSE	FALSE	FALSE	FALSE	FALSE
15	7Networks_LH_SomMot_2	-53	-25	9	48	retrosubicular area	FALSE	FALSE	FALSE	FALSE	FALSE	TRUE	FALSE	FALSE	FALSE	FALSE	FALSE	FALSE
16	7Networks_LH_SomMot_3	-37	-21	15	48	retrosubicular area	FALSE	TRUE	TRUE	TRUE	TRUE	TRUE	FALSE	FALSE	FALSE	FALSE	FALSE	FALSE
17	7Networks_LH_SomMot_4	-55	-5	10	48	retrosubicular area	FALSE	TRUE	FALSE	FALSE	FALSE	FALSE	FALSE	FALSE	FALSE	FALSE	FALSE	FALSE
18	7Networks_LH_SomMot_5	-53	-23	18	48	retrosubicular area	FALSE	FALSE	FALSE	FALSE	FALSE	TRUE	FALSE	FALSE	FALSE	TRUE	TRUE	FALSE
19	7Networks_LH_SomMot_6	-56	-8	31	4	primary motor cortex (precentral gyrus)	TRUE	FALSE	FALSE	FALSE	FALSE	TRUE	TRUE	FALSE	FALSE	FALSE	FALSE	FALSE
20	7Networks_LH_SomMot_7	-47	-9	46	6	premotor area and supplementary motor area	FALSE	TRUE	FALSE	TRUE	TRUE	TRUE	TRUE	FALSE	FALSE	FALSE	FALSE	FALSE
21	7Networks_LH_SomMot_8	-7	-12	46	0	N/A	FALSE	FALSE	FALSE	TRUE	TRUE	TRUE	FALSE	TRUE	TRUE	FALSE	FALSE	FALSE
22	7Networks_LH_SomMot_9	-48	-28	57	3	primary somatosensory cortex (postcentral gyrus)	FALSE	TRUE	FALSE	TRUE	FALSE	TRUE	FALSE	FALSE	FALSE	TRUE	TRUE	TRUE
23	7Networks_LH_SomMot_10	-39	-24	58	4	primary motor cortex (precentral gyrus)	TRUE	TRUE	FALSE	TRUE	TRUE	TRUE	TRUE	FALSE	FALSE	TRUE	FALSE	TRUE
24	7Networks_LH_SomMot_11	-31	-46	63	2	primary somatosensory cortex (postcentral gyrus)	FALSE	TRUE	FALSE	TRUE	FALSE	TRUE	FALSE	FALSE	TRUE	FALSE	FALSE	FALSE
25	7Networks_LH_SomMot_12	-31	-20	64	6	premotor area and supplementary motor area	FALSE	TRUE	FALSE	TRUE	FALSE	TRUE	TRUE	FALSE	FALSE	FALSE	FALSE	FALSE
26	7Networks_LH_SomMot_13	-26	-38	68	3	primary somatosensory cortex (postcentral gyrus)	FALSE	TRUE	FALSE	TRUE	TRUE	TRUE	FALSE	FALSE	FALSE	FALSE	FALSE	FALSE
27	7Networks_LH_SomMot_14	-20	-11	68	6	premotor area and supplementary motor area	FALSE	FALSE	FALSE	TRUE	TRUE	TRUE	TRUE	TRUE	FALSE	FALSE	FALSE	FALSE
28	7Networks_LH_SomMot_15	-7	-30	66	4	primary motor cortex (precentral gyrus)	TRUE	FALSE	FALSE	TRUE	TRUE	TRUE	TRUE	FALSE	FALSE	FALSE	FALSE	FALSE
29	7Networks_LH_SomMot_16	-19	-31	68	0	N/A	FALSE	TRUE	TRUE	TRUE	TRUE	TRUE	FALSE	TRUE	TRUE	FALSE	FALSE	FALSE
30	7Networks_LH_DorsAttn_Post_1	-43	-48	-19	37	Fusiform face area (FFA)	FALSE	TRUE	TRUE	FALSE	FALSE	FALSE	FALSE	FALSE	FALSE	FALSE	FALSE	FALSE
31	7Networks_LH_DorsAttn_Post_2	-57	-60	-1	37	Fusiform face area (FFA)	FALSE	TRUE	FALSE	TRUE	FALSE	TRUE	FALSE	FALSE	FALSE	FALSE	FALSE	FALSE
32	7Networks_LH_DorsAttn_Post_3	-26	-70	38	7	superior parietal area	TRUE	TRUE	FALSE	FALSE	FALSE	FALSE	FALSE	FALSE	FALSE	FALSE	FALSE	FALSE
33	7Networks_LH_DorsAttn_Post_4	-54	-26	42	3	primary somatosensory cortex (postcentral gyrus)	FALSE	TRUE	FALSE	FALSE	FALSE	FALSE	FALSE	FALSE	FALSE	FALSE	FALSE	FALSE
34	7Networks_LH_DorsAttn_Post_5	-41	-35	47	40	supramarginal gyrus	TRUE	TRUE	TRUE	TRUE	TRUE	TRUE	FALSE	FALSE	FALSE	FALSE	FALSE	FALSE
35	7Networks_LH_DorsAttn_Post_6	-33	-49	47	40	supramarginal gyrus	TRUE	FALSE	FALSE	FALSE	FALSE	FALSE	FALSE	FALSE	FALSE	FALSE	FALSE	FALSE
36	7Networks_LH_DorsAttn_Post_7	-17	-73	54	7	superior parietal area	TRUE	TRUE	TRUE	FALSE	FALSE	FALSE	FALSE	FALSE	FALSE	FALSE	FALSE	FALSE
37	7Networks_LH_DorsAttn_Post_8	-29	-60	59	7	superior parietal area	TRUE	TRUE	TRUE	FALSE	FALSE	FALSE	FALSE	FALSE	FALSE	FALSE	FALSE	FALSE
38	7Networks_LH_DorsAttn_Post_9	-6	-59	57	7	superior parietal area	TRUE	TRUE	FALSE	FALSE	FALSE	FALSE	FALSE	TRUE	TRUE	FALSE	FALSE	FALSE
39	7Networks_LH_DorsAttn_Post_10	-17	-53	68	5	secondary somatosensory cortex (superior parietal lobule)	TRUE	FALSE	FALSE	FALSE	FALSE	FALSE	FALSE	FALSE	FALSE	FALSE	FALSE	FALSE
40	7Networks_LH_DorsAttn_FEF_1	-31	-4	53	6	premotor area and supplementary motor area	FALSE	FALSE	FALSE	FALSE	FALSE	FALSE	TRUE	FALSE	FALSE	FALSE	FALSE	FALSE
41	7Networks_LH_DorsAttn_FEF_2	-23	6	61	6	premotor area and supplementary motor area	FALSE	FALSE	FALSE	TRUE	TRUE	TRUE	TRUE	FALSE	FALSE	FALSE	FALSE	FALSE
42	7Networks_LH_DorsAttn_PrCv_1	-48	6	29	44	part of Broca area (pars opercularis, part of the inferior frontal gyrus)	FALSE	TRUE	FALSE	FALSE	FALSE	FALSE	TRUE	FALSE	FALSE	FALSE	FALSE	FALSE
43	7Networks_LH_SalVentAttn_ParOper_1	-56	-40	20	42	secondary audittory cortex (Wernicke's area)	FALSE	TRUE	FALSE	FALSE	FALSE	FALSE	FALSE	FALSE	FALSE	TRUE	TRUE	TRUE
44	7Networks_LH_SalVentAttn_ParOper_2	-61	-25	29	48	retrosubicular area	FALSE	TRUE	FALSE	FALSE	FALSE	FALSE	FALSE	FALSE	FALSE	FALSE	FALSE	FALSE
45	7Networks_LH_SalVentAttn_ParOper_3	-60	-39	36	40	supramarginal gyrus	TRUE	TRUE	FALSE	FALSE	FALSE	TRUE	FALSE	FALSE	FALSE	TRUE	TRUE	TRUE
46	7Networks_LH_SalVentAttn_FrOperIns_1	-39	-4	-4	48	retrosubicular area	FALSE	TRUE	TRUE	TRUE	TRUE	TRUE	FALSE	FALSE	FALSE	FALSE	TRUE	TRUE
47	7Networks_LH_SalVentAttn_FrOperIns_2	-34	20	5	48	retrosubicular area	FALSE	FALSE	FALSE	FALSE	FALSE	FALSE	FALSE	FALSE	FALSE	FALSE	TRUE	TRUE
48	7Networks_LH_SalVentAttn_FrOperIns_3	-39	1	11	48	retrosubicular area	FALSE	FALSE	FALSE	FALSE	FALSE	FALSE	FALSE	FALSE	FALSE	FALSE	FALSE	FALSE
49	7Networks_LH_SalVentAttn_FrOperIns_4	-51	9	10	48	retrosubicular area	FALSE	TRUE	FALSE	FALSE	FALSE	FALSE	FALSE	FALSE	FALSE	FALSE	FALSE	FALSE
50	7Networks_LH_SalVentAttn_PFCl_1	-29	43	31	46	dorsolateral prefrontal cortex (DLPFC)	TRUE	FALSE	FALSE	FALSE	FALSE	FALSE	TRUE	TRUE	TRUE	TRUE	TRUE	TRUE
51	7Networks_LH_SalVentAttn_Med_1	-6	10	41	24	limbic cortex (ventral anterior cingulate area)	FALSE	FALSE	FALSE	FALSE	FALSE	FALSE	FALSE	FALSE	TRUE	FALSE	FALSE	TRUE
52	7Networks_LH_SalVentAttn_Med_2	-11	-35	46	0	N/A	FALSE	FALSE	FALSE	FALSE	FALSE	FALSE	FALSE	FALSE	TRUE	FALSE	FALSE	FALSE
53	7Networks_LH_SalVentAttn_Med_3	-6	-3	65	6	premotor area and supplementary motor area	FALSE	FALSE	FALSE	FALSE	FALSE	FALSE	TRUE	FALSE	TRUE	FALSE	FALSE	TRUE
54	7Networks_LH_Limbic_OFC_1	-24	22	-20	11	gyrus rectus and orbital gyrus (part of prefrontal cortex)	FALSE	FALSE	FALSE	FALSE	FALSE	FALSE	FALSE	FALSE	FALSE	FALSE	FALSE	FALSE
55	7Networks_LH_Limbic_OFC_2	-10	36	-20	11	gyrus rectus and orbital gyrus (part of prefrontal cortex)	FALSE	TRUE	TRUE	FALSE	FALSE	FALSE	FALSE	FALSE	FALSE	FALSE	FALSE	FALSE
56	7Networks_LH_Limbic_TempPole_1	-29	-6	-39	20	inferior temporal gyrus	FALSE	FALSE	FALSE	FALSE	FALSE	FALSE	FALSE	TRUE	FALSE	FALSE	FALSE	FALSE
57	7Networks_LH_Limbic_TempPole_2	-45	-20	-30	20	inferior temporal gyrus	FALSE	FALSE	FALSE	FALSE	FALSE	FALSE	FALSE	TRUE	FALSE	FALSE	FALSE	FALSE
58	7Networks_LH_Limbic_TempPole_3	-28	10	-34	36	ectorhinal area	FALSE	FALSE	FALSE	FALSE	FALSE	FALSE	FALSE	FALSE	FALSE	FALSE	FALSE	FALSE
59	7Networks_LH_Limbic_TempPole_4	-42	8	-19	38	temporal pole	FALSE	FALSE	FALSE	FALSE	FALSE	FALSE	FALSE	FALSE	FALSE	FALSE	FALSE	FALSE
60	7Networks_LH_Cont_Par_1	-53	-51	46	40	supramarginal gyrus	TRUE	FALSE	FALSE	FALSE	FALSE	FALSE	FALSE	FALSE	FALSE	FALSE	FALSE	FALSE
61	7Networks_LH_Cont_Par_2	-35	-62	48	7	superior parietal area	TRUE	TRUE	FALSE	FALSE	FALSE	FALSE	FALSE	FALSE	FALSE	FALSE	FALSE	FALSE
62	7Networks_LH_Cont_Par_3	-45	-42	46	0	N/A	FALSE	TRUE	FALSE	TRUE	TRUE	TRUE	FALSE	FALSE	FALSE	FALSE	FALSE	FALSE
63	7Networks_LH_Cont_Temp_1	-61	-43	-13	20	inferior temporal gyrus	FALSE	FALSE	FALSE	FALSE	FALSE	FALSE	FALSE	FALSE	FALSE	FALSE	FALSE	FALSE
64	7Networks_LH_Cont_OFC_1	-32	43	-13	11	gyrus rectus and orbital gyrus (part of prefrontal cortex)	FALSE	FALSE	FALSE	FALSE	FALSE	FALSE	FALSE	FALSE	FALSE	FALSE	FALSE	FALSE
65	7Networks_LH_Cont_PFCl_1	-42	49	-6	47	pars orbitalis, part of the inferior frontal gyrus	FALSE	TRUE	FALSE	FALSE	FALSE	FALSE	FALSE	FALSE	FALSE	FALSE	FALSE	FALSE
66	7Networks_LH_Cont_PFCl_2	-28	58	8	10	frontopolar prefrontal cortex (anterior prefrontal cortex)	FALSE	FALSE	FALSE	FALSE	FALSE	FALSE	FALSE	TRUE	TRUE	FALSE	FALSE	FALSE
67	7Networks_LH_Cont_PFCl_3	-42	40	16	47	pars orbitalis, part of the inferior frontal gyrus	FALSE	FALSE	FALSE	FALSE	FALSE	FALSE	FALSE	FALSE	FALSE	FALSE	FALSE	FALSE
68	7Networks_LH_Cont_PFCl_4	-44	20	27	48	retrosubicular area	FALSE	FALSE	FALSE	FALSE	FALSE	FALSE	FALSE	TRUE	TRUE	FALSE	FALSE	FALSE
69	7Networks_LH_Cont_PFCl_5	-43	6	44	6	premotor area and supplementary motor area	FALSE	FALSE	FALSE	FALSE	FALSE	FALSE	TRUE	FALSE	FALSE	FALSE	FALSE	FALSE
70	7Networks_LH_Cont_pCun_1	-9	-73	37	7	superior parietal area	TRUE	FALSE	FALSE	FALSE	FALSE	FALSE	FALSE	TRUE	TRUE	FALSE	FALSE	FALSE
71	7Networks_LH_Cont_Cing_1	-5	-29	27	23	limbic cortex (ventral posterior cingulate area)	FALSE	TRUE	FALSE	FALSE	FALSE	FALSE	FALSE	FALSE	FALSE	FALSE	FALSE	FALSE
72	7Networks_LH_Cont_Cing_2	-3	5	29	0	N/A	FALSE	TRUE	FALSE	FALSE	FALSE	FALSE	FALSE	FALSE	FALSE	FALSE	FALSE	FALSE
73	7Networks_LH_Default_Temp_1	-47	8	-32	20	inferior temporal gyrus	FALSE	TRUE	FALSE	TRUE	FALSE	FALSE	FALSE	FALSE	FALSE	TRUE	FALSE	FALSE
74	7Networks_LH_Default_Temp_2	-60	-19	-22	20	inferior temporal gyrus	FALSE	FALSE	FALSE	FALSE	FALSE	FALSE	FALSE	FALSE	FALSE	TRUE	TRUE	TRUE
75	7Networks_LH_Default_Temp_3	-56	-6	-12	12	gyrus rectus and orbital gyrus (part of prefrontal cortex)	FALSE	TRUE	FALSE	FALSE	FALSE	FALSE	FALSE	FALSE	FALSE	TRUE	TRUE	TRUE
76	7Networks_LH_Default_Temp_4	-58	-31	-4	21	middle temporal gyrus	FALSE	TRUE	FALSE	TRUE	TRUE	TRUE	FALSE	FALSE	FALSE	TRUE	FALSE	FALSE
77	7Networks_LH_Default_Temp_5	-58	-42	7	22	superior temporal gyrus	FALSE	TRUE	FALSE	TRUE	FALSE	FALSE	FALSE	FALSE	FALSE	TRUE	TRUE	TRUE
78	7Networks_LH_Default_Par_1	-49	-57	18	21	middle temporal gyrus	FALSE	FALSE	FALSE	FALSE	FALSE	FALSE	FALSE	TRUE	TRUE	TRUE	TRUE	TRUE
79	7Networks_LH_Default_Par_2	-38	-79	32	19	preoccipital area	FALSE	TRUE	FALSE	FALSE	FALSE	FALSE	FALSE	FALSE	FALSE	TRUE	FALSE	TRUE
80	7Networks_LH_Default_Par_3	-57	-54	28	22	superior temporal gyrus	FALSE	FALSE	FALSE	FALSE	FALSE	FALSE	FALSE	FALSE	FALSE	TRUE	FALSE	FALSE
81	7Networks_LH_Default_Par_4	-46	-66	38	39	angular area	TRUE	TRUE	FALSE	TRUE	TRUE	TRUE	FALSE	FALSE	FALSE	TRUE	FALSE	TRUE
82	7Networks_LH_Default_PFC_1	-35	21	-13	47	pars orbitalis, part of the inferior frontal gyrus	FALSE	TRUE	FALSE	TRUE	FALSE	TRUE	FALSE	FALSE	FALSE	FALSE	FALSE	FALSE
83	7Networks_LH_Default_PFC_2	-6	36	-10	11	gyrus rectus and orbital gyrus (part of prefrontal cortex)	FALSE	TRUE	TRUE	TRUE	TRUE	TRUE	FALSE	FALSE	FALSE	TRUE	TRUE	TRUE
84	7Networks_LH_Default_PFC_3	-46	31	-8	47	pars orbitalis, part of the inferior frontal gyrus	FALSE	FALSE	FALSE	TRUE	FALSE	FALSE	FALSE	FALSE	FALSE	FALSE	FALSE	FALSE
85	7Networks_LH_Default_PFC_4	-13	63	-6	11	gyrus rectus and orbital gyrus (part of prefrontal cortex)	FALSE	TRUE	FALSE	TRUE	TRUE	FALSE	FALSE	FALSE	FALSE	FALSE	FALSE	FALSE
86	7Networks_LH_Default_PFC_5	-51	23	8	45	part of Broca area (pars triangularis, part of the inferior frontal gyrus)	FALSE	FALSE	FALSE	TRUE	FALSE	FALSE	TRUE	FALSE	FALSE	FALSE	FALSE	FALSE
87	7Networks_LH_Default_PFC_6	-6	44	8	32	cingulate cortex (dorsal anterior cingulate area)	FALSE	TRUE	FALSE	TRUE	TRUE	TRUE	FALSE	TRUE	TRUE	TRUE	FALSE	FALSE
88	7Networks_LH_Default_PFC_7	-9	59	20	10	frontopolar prefrontal cortex (anterior prefrontal cortex)	FALSE	TRUE	TRUE	TRUE	TRUE	TRUE	FALSE	FALSE	FALSE	TRUE	FALSE	TRUE
89	7Networks_LH_Default_PFC_8	-6	30	24	24	limbic cortex (ventral anterior cingulate area)	FALSE	TRUE	FALSE	TRUE	FALSE	TRUE	FALSE	TRUE	TRUE	TRUE	TRUE	FALSE
90	7Networks_LH_Default_PFC_9	-11	47	45	9	dorsolateral prefrontal cortex (DLPFC)	TRUE	TRUE	TRUE	TRUE	TRUE	TRUE	TRUE	FALSE	FALSE	TRUE	FALSE	TRUE
91	7Networks_LH_Default_PFC_10	-3	33	43	8	pre-SMA and frontal eye fields	FALSE	FALSE	FALSE	FALSE	FALSE	FALSE	FALSE	FALSE	FALSE	FALSE	FALSE	FALSE
92	7Networks_LH_Default_PFC_11	-40	19	49	9	dorsolateral prefrontal cortex (DLPFC)	TRUE	FALSE	FALSE	FALSE	FALSE	FALSE	TRUE	FALSE	FALSE	TRUE	FALSE	FALSE
93	7Networks_LH_Default_PFC_12	-24	25	49	8	pre-SMA and frontal eye fields	FALSE	FALSE	FALSE	FALSE	FALSE	FALSE	FALSE	FALSE	FALSE	TRUE	TRUE	TRUE
94	7Networks_LH_Default_PFC_13	-9	17	63	6	premotor area and supplementary motor area	FALSE	FALSE	FALSE	FALSE	FALSE	FALSE	TRUE	TRUE	TRUE	TRUE	TRUE	TRUE
95	7Networks_LH_Default_pCunPCC_1	-11	-56	13	30	agranular retrolimbic area	FALSE	TRUE	FALSE	FALSE	FALSE	FALSE	FALSE	FALSE	FALSE	TRUE	TRUE	TRUE
96	7Networks_LH_Default_pCunPCC_2	-5	-55	27	23	limbic cortex (ventral posterior cingulate area)	FALSE	TRUE	FALSE	TRUE	FALSE	TRUE	FALSE	FALSE	FALSE	TRUE	FALSE	TRUE
97	7Networks_LH_Default_pCunPCC_3	-4	-30	37	23	limbic cortex (ventral posterior cingulate area)	FALSE	TRUE	TRUE	TRUE	TRUE	TRUE	FALSE	FALSE	FALSE	FALSE	FALSE	FALSE
98	7Networks_LH_Default_pCunPCC_4	-6	-55	42	0	N/A	FALSE	FALSE	FALSE	FALSE	FALSE	FALSE	FALSE	FALSE	FALSE	TRUE	TRUE	TRUE
99	7Networks_LH_Default_PHC_1	-26	-32	-18	30	agranular retrolimbic area	FALSE	TRUE	TRUE	TRUE	TRUE	FALSE	FALSE	FALSE	FALSE	TRUE	TRUE	TRUE
100	7Networks_RH_Vis_1	39	-35	-23	20	inferior temporal gyrus	FALSE	TRUE	TRUE	FALSE	FALSE	FALSE	FALSE	FALSE	TRUE	FALSE	FALSE	FALSE
101	7Networks_RH_Vis_2	27	-35	-15	30	agranular retrolimbic area	FALSE	TRUE	TRUE	TRUE	FALSE	TRUE	FALSE	FALSE	FALSE	FALSE	FALSE	FALSE
102	7Networks_RH_Vis_3	28	-69	-12	19	preoccipital area	FALSE	TRUE	TRUE	FALSE	FALSE	FALSE	FALSE	FALSE	FALSE	FALSE	FALSE	FALSE
103	7Networks_RH_Vis_4	12	-64	-4	18	secondary visual cortex	FALSE	TRUE	FALSE	FALSE	FALSE	FALSE	FALSE	FALSE	FALSE	FALSE	FALSE	FALSE
104	7Networks_RH_Vis_5	48	-72	-6	19	preoccipital area	FALSE	TRUE	FALSE	FALSE	FALSE	FALSE	FALSE	FALSE	FALSE	FALSE	FALSE	FALSE
105	7Networks_RH_Vis_6	11	-92	-5	18	secondary visual cortex	FALSE	FALSE	FALSE	FALSE	FALSE	FALSE	FALSE	FALSE	FALSE	FALSE	FALSE	FALSE
106	7Networks_RH_Vis_7	16	-46	-1	19	preoccipital area	FALSE	TRUE	FALSE	FALSE	FALSE	FALSE	FALSE	FALSE	FALSE	FALSE	FALSE	FALSE
107	7Networks_RH_Vis_8	30	-93	-4	18	secondary visual cortex	FALSE	FALSE	FALSE	FALSE	FALSE	FALSE	FALSE	FALSE	FALSE	FALSE	FALSE	FALSE
108	7Networks_RH_Vis_9	9	-75	8	17	primary visual cortex (striate cortex) (includes calcarine fissure regions and occipital pole)	FALSE	FALSE	FALSE	FALSE	FALSE	FALSE	FALSE	FALSE	TRUE	FALSE	FALSE	FALSE
109	7Networks_RH_Vis_10	21	-60	7	19	preoccipital area	FALSE	FALSE	FALSE	FALSE	FALSE	FALSE	FALSE	FALSE	FALSE	FALSE	FALSE	FALSE
110	7Networks_RH_Vis_11	42	-80	10	19	preoccipital area	FALSE	FALSE	FALSE	FALSE	FALSE	FALSE	FALSE	FALSE	FALSE	FALSE	FALSE	FALSE
111	7Networks_RH_Vis_12	19	-90	21	18	secondary visual cortex	FALSE	FALSE	FALSE	FALSE	FALSE	FALSE	FALSE	FALSE	FALSE	FALSE	FALSE	FALSE
112	7Networks_RH_Vis_13	11	-74	25	18	secondary visual cortex	FALSE	FALSE	FALSE	FALSE	FALSE	FALSE	FALSE	FALSE	FALSE	FALSE	FALSE	FALSE
113	7Networks_RH_Vis_14	16	-85	39	19	preoccipital area	FALSE	TRUE	FALSE	FALSE	FALSE	FALSE	FALSE	FALSE	FALSE	FALSE	FALSE	FALSE
114	7Networks_RH_Vis_15	32	-75	32	19	preoccipital area	FALSE	TRUE	FALSE	FALSE	FALSE	FALSE	FALSE	FALSE	TRUE	FALSE	FALSE	FALSE
115	7Networks_RH_SomMot_1	52	-15	5	48	retrosubicular area	FALSE	FALSE	FALSE	FALSE	FALSE	FALSE	FALSE	FALSE	FALSE	TRUE	TRUE	TRUE
116	7Networks_RH_SomMot_2	64	-23	7	22	superior temporal gyrus	FALSE	TRUE	FALSE	FALSE	FALSE	FALSE	FALSE	FALSE	FALSE	TRUE	TRUE	FALSE
117	7Networks_RH_SomMot_3	38	-13	14	48	retrosubicular area	FALSE	TRUE	FALSE	TRUE	TRUE	TRUE	FALSE	FALSE	FALSE	FALSE	FALSE	FALSE
118	7Networks_RH_SomMot_4	44	-27	18	48	retrosubicular area	FALSE	TRUE	FALSE	TRUE	TRUE	FALSE	FALSE	FALSE	FALSE	FALSE	FALSE	FALSE
119	7Networks_RH_SomMot_5	59	0	11	0	N/A	FALSE	FALSE	FALSE	FALSE	FALSE	FALSE	FALSE	TRUE	TRUE	FALSE	FALSE	FALSE
120	7Networks_RH_SomMot_6	57	-12	15	48	retrosubicular area	FALSE	FALSE	FALSE	FALSE	FALSE	FALSE	FALSE	TRUE	TRUE	FALSE	FALSE	FALSE
121	7Networks_RH_SomMot_7	58	-5	30	43	primary gustatory cortex	FALSE	FALSE	FALSE	FALSE	FALSE	FALSE	FALSE	TRUE	TRUE	FALSE	FALSE	FALSE
122	7Networks_RH_SomMot_8	9	-15	41	0	N/A	FALSE	TRUE	TRUE	FALSE	FALSE	FALSE	FALSE	FALSE	FALSE	TRUE	FALSE	FALSE
123	7Networks_RH_SomMot_9	51	-23	52	3	primary somatosensory cortex (postcentral gyrus)	FALSE	TRUE	FALSE	TRUE	FALSE	TRUE	FALSE	FALSE	FALSE	FALSE	FALSE	FALSE
124	7Networks_RH_SomMot_10	47	-11	48	6	premotor area and supplementary motor area	TRUE	TRUE	FALSE	TRUE	TRUE	TRUE	TRUE	FALSE	FALSE	FALSE	FALSE	FALSE
125	7Networks_RH_SomMot_11	7	-11	52	6	premotor area and supplementary motor area	TRUE	TRUE	FALSE	TRUE	TRUE	TRUE	TRUE	TRUE	TRUE	FALSE	FALSE	FALSE
126	7Networks_RH_SomMot_12	39	-24	57	4	primary motor cortex (precentral gyrus)	TRUE	FALSE	FALSE	TRUE	FALSE	TRUE	FALSE	FALSE	TRUE	FALSE	FALSE	FALSE
127	7Networks_RH_SomMot_13	32	-41	64	2	primary somatosensory cortex (postcentral gyrus)	FALSE	TRUE	TRUE	TRUE	FALSE	TRUE	FALSE	FALSE	FALSE	FALSE	FALSE	FALSE
128	7Networks_RH_SomMot_14	32	-20	64	6	premotor area and supplementary motor area	TRUE	TRUE	FALSE	TRUE	FALSE	TRUE	TRUE	FALSE	TRUE	TRUE	TRUE	TRUE
129	7Networks_RH_SomMot_15	29	-34	65	3	primary somatosensory cortex (postcentral gyrus)	FALSE	TRUE	TRUE	TRUE	TRUE	TRUE	FALSE	FALSE	FALSE	FALSE	FALSE	FALSE
130	7Networks_RH_SomMot_16	22	-9	67	6	premotor area and supplementary motor area	TRUE	TRUE	TRUE	TRUE	FALSE	TRUE	TRUE	TRUE	FALSE	TRUE	FALSE	FALSE
131	7Networks_RH_SomMot_17	10	-39	69	4	primary motor cortex (precentral gyrus)	TRUE	FALSE	FALSE	TRUE	TRUE	TRUE	FALSE	FALSE	FALSE	TRUE	TRUE	TRUE
132	7Networks_RH_SomMot_18	7	-23	67	4	primary motor cortex (precentral gyrus)	TRUE	FALSE	FALSE	TRUE	FALSE	TRUE	FALSE	TRUE	TRUE	FALSE	TRUE	TRUE
133	7Networks_RH_SomMot_19	20	-30	70	4	primary motor cortex (precentral gyrus)	TRUE	TRUE	FALSE	TRUE	TRUE	TRUE	FALSE	FALSE	TRUE	TRUE	TRUE	TRUE
134	7Networks_RH_DorsAttn_Post_1	50	-53	-15	37	Fusiform face area (FFA)	FALSE	TRUE	TRUE	FALSE	FALSE	FALSE	FALSE	FALSE	FALSE	FALSE	FALSE	FALSE
135	7Networks_RH_DorsAttn_Post_2	52	-60	9	37	Fusiform face area (FFA)	FALSE	FALSE	FALSE	FALSE	FALSE	FALSE	FALSE	FALSE	TRUE	FALSE	FALSE	FALSE
136	7Networks_RH_DorsAttn_Post_3	60	-17	35	43	primary gustatory cortex	FALSE	FALSE	FALSE	FALSE	FALSE	FALSE	FALSE	FALSE	FALSE	FALSE	FALSE	FALSE
137	7Networks_RH_DorsAttn_Post_4	46	-37	49	2	primary somatosensory cortex (postcentral gyrus)	FALSE	TRUE	TRUE	FALSE	FALSE	FALSE	FALSE	FALSE	FALSE	FALSE	FALSE	FALSE
138	7Networks_RH_DorsAttn_Post_5	42	-31	46	2	primary somatosensory cortex (postcentral gyrus)	FALSE	TRUE	FALSE	TRUE	TRUE	TRUE	FALSE	FALSE	FALSE	FALSE	FALSE	FALSE
139	7Networks_RH_DorsAttn_Post_6	15	-73	53	7	superior parietal area	TRUE	TRUE	FALSE	FALSE	FALSE	FALSE	FALSE	FALSE	FALSE	FALSE	FALSE	FALSE
140	7Networks_RH_DorsAttn_Post_7	35	-48	51	40	supramarginal gyrus	TRUE	TRUE	TRUE	FALSE	FALSE	FALSE	FALSE	FALSE	FALSE	FALSE	FALSE	FALSE
141	7Networks_RH_DorsAttn_Post_8	26	-61	58	0	N/A	FALSE	TRUE	TRUE	TRUE	TRUE	TRUE	FALSE	FALSE	FALSE	FALSE	FALSE	FALSE
142	7Networks_RH_DorsAttn_Post_9	8	-56	61	5	secondary somatosensory cortex (superior parietal lobule)	TRUE	FALSE	FALSE	FALSE	FALSE	FALSE	FALSE	FALSE	FALSE	FALSE	FALSE	FALSE
143	7Networks_RH_DorsAttn_Post_10	21	-48	70	5	secondary somatosensory cortex (superior parietal lobule)	TRUE	FALSE	FALSE	FALSE	FALSE	FALSE	FALSE	FALSE	FALSE	FALSE	FALSE	FALSE
144	7Networks_RH_DorsAttn_FEF_1	35	-4	52	6	premotor area and supplementary motor area	TRUE	TRUE	TRUE	FALSE	FALSE	FALSE	TRUE	FALSE	FALSE	FALSE	FALSE	FALSE
145	7Networks_RH_DorsAttn_FEF_2	26	7	58	0	N/A	FALSE	FALSE	FALSE	FALSE	FALSE	FALSE	FALSE	FALSE	FALSE	FALSE	FALSE	FALSE
146	7Networks_RH_DorsAttn_PrCv_1	51	11	20	44	part of Broca area (pars opercularis, part of the inferior frontal gyrus)	FALSE	TRUE	FALSE	FALSE	FALSE	FALSE	TRUE	FALSE	FALSE	FALSE	FALSE	FALSE
147	7Networks_RH_SalVentAttn_TempOccPar_1	57	-45	10	22	superior temporal gyrus	FALSE	FALSE	FALSE	FALSE	FALSE	TRUE	FALSE	FALSE	FALSE	FALSE	FALSE	FALSE
148	7Networks_RH_SalVentAttn_TempOccPar_2	60	-38	17	48	retrosubicular area	FALSE	FALSE	FALSE	FALSE	FALSE	TRUE	FALSE	FALSE	FALSE	FALSE	FALSE	TRUE
149	7Networks_RH_SalVentAttn_TempOccPar_3	60	-26	28	48	retrosubicular area	FALSE	FALSE	FALSE	FALSE	FALSE	TRUE	FALSE	FALSE	FALSE	FALSE	FALSE	TRUE
150	7Networks_RH_SalVentAttn_PrC_1	51	4	40	6	premotor area and supplementary motor area	TRUE	TRUE	FALSE	FALSE	TRUE	TRUE	TRUE	FALSE	FALSE	FALSE	FALSE	FALSE
151	7Networks_RH_SalVentAttn_FrOperIns_1	41	6	-15	48	retrosubicular area	FALSE	FALSE	FALSE	FALSE	FALSE	FALSE	FALSE	FALSE	FALSE	FALSE	TRUE	TRUE
152	7Networks_RH_SalVentAttn_FrOperIns_2	46	-3	-4	48	retrosubicular area	FALSE	TRUE	TRUE	FALSE	TRUE	TRUE	FALSE	FALSE	FALSE	FALSE	FALSE	TRUE
153	7Networks_RH_SalVentAttn_FrOperIns_3	36	24	5	47	pars orbitalis, part of the inferior frontal gyrus	FALSE	TRUE	TRUE	FALSE	FALSE	FALSE	FALSE	FALSE	FALSE	TRUE	TRUE	TRUE
154	7Networks_RH_SalVentAttn_FrOperIns_4	44	7	4	48	retrosubicular area	FALSE	TRUE	TRUE	FALSE	FALSE	FALSE	FALSE	FALSE	FALSE	FALSE	FALSE	FALSE
155	7Networks_RH_SalVentAttn_Med_1	7	9	41	24	limbic cortex (ventral anterior cingulate area)	FALSE	TRUE	FALSE	FALSE	FALSE	FALSE	FALSE	FALSE	TRUE	TRUE	TRUE	TRUE
156	7Networks_RH_SalVentAttn_Med_2	11	-36	47	0	N/A	FALSE	FALSE	FALSE	FALSE	FALSE	FALSE	FALSE	FALSE	FALSE	FALSE	FALSE	FALSE
157	7Networks_RH_SalVentAttn_Med_3	9	4	65	6	premotor area and supplementary motor area	TRUE	TRUE	FALSE	FALSE	FALSE	FALSE	TRUE	FALSE	FALSE	FALSE	FALSE	TRUE
158	7Networks_RH_Limbic_OFC_1	12	39	-21	11	gyrus rectus and orbital gyrus (part of prefrontal cortex)	FALSE	FALSE	FALSE	FALSE	FALSE	FALSE	FALSE	FALSE	FALSE	FALSE	FALSE	FALSE
159	7Networks_RH_Limbic_OFC_2	28	22	-19	47	pars orbitalis, part of the inferior frontal gyrus	FALSE	FALSE	FALSE	FALSE	FALSE	FALSE	FALSE	FALSE	FALSE	FALSE	FALSE	FALSE
160	7Networks_RH_Limbic_OFC_3	15	64	-8	11	gyrus rectus and orbital gyrus (part of prefrontal cortex)	FALSE	FALSE	FALSE	FALSE	FALSE	FALSE	FALSE	FALSE	FALSE	FALSE	FALSE	FALSE
161	7Networks_RH_Limbic_TempPole_1	30	8	-37	36	ectorhinal area	FALSE	TRUE	TRUE	FALSE	FALSE	FALSE	FALSE	FALSE	FALSE	FALSE	FALSE	FALSE
162	7Networks_RH_Limbic_TempPole_2	47	-12	-35	20	inferior temporal gyrus	FALSE	FALSE	FALSE	FALSE	FALSE	FALSE	FALSE	TRUE	FALSE	FALSE	FALSE	FALSE
163	7Networks_RH_Limbic_TempPole_3	25	-12	-31	36	ectorhinal area	FALSE	FALSE	FALSE	FALSE	FALSE	FALSE	FALSE	FALSE	FALSE	FALSE	FALSE	FALSE
164	7Networks_RH_Cont_Par_1	62	-37	37	40	supramarginal gyrus	TRUE	FALSE	FALSE	FALSE	FALSE	FALSE	FALSE	FALSE	FALSE	FALSE	FALSE	FALSE
165	7Networks_RH_Cont_Par_2	53	-42	48	40	supramarginal gyrus	TRUE	TRUE	FALSE	FALSE	TRUE	TRUE	FALSE	FALSE	FALSE	FALSE	FALSE	FALSE
166	7Networks_RH_Cont_Par_3	38	-63	47	39	angular area	TRUE	TRUE	FALSE	FALSE	FALSE	FALSE	FALSE	FALSE	FALSE	FALSE	FALSE	FALSE
167	7Networks_RH_Cont_Temp_1	63	-42	-12	20	inferior temporal gyrus	FALSE	FALSE	FALSE	FALSE	FALSE	FALSE	FALSE	FALSE	FALSE	FALSE	FALSE	FALSE
168	7Networks_RH_Cont_PFCv_1	34	21	-8	47	pars orbitalis, part of the inferior frontal gyrus	FALSE	TRUE	TRUE	FALSE	FALSE	FALSE	FALSE	FALSE	FALSE	FALSE	FALSE	FALSE
169	7Networks_RH_Cont_PFCl_1	35	46	-13	0	N/A	FALSE	FALSE	FALSE	FALSE	FALSE	FALSE	FALSE	FALSE	FALSE	FALSE	FALSE	FALSE
170	7Networks_RH_Cont_PFCl_2	29	58	5	0	N/A	FALSE	TRUE	FALSE	FALSE	FALSE	FALSE	FALSE	FALSE	FALSE	FALSE	FALSE	FALSE
171	7Networks_RH_Cont_PFCl_3	43	45	10	45	part of Broca area (pars triangularis, part of the inferior frontal gyrus)	FALSE	TRUE	FALSE	FALSE	FALSE	FALSE	TRUE	FALSE	FALSE	FALSE	FALSE	FALSE
172	7Networks_RH_Cont_PFCl_4	45	23	26	48	retrosubicular area	FALSE	FALSE	FALSE	FALSE	FALSE	FALSE	FALSE	FALSE	FALSE	FALSE	FALSE	FALSE
173	7Networks_RH_Cont_PFCl_5	30	48	27	46	dorsolateral prefrontal cortex (DLPFC)	TRUE	TRUE	TRUE	FALSE	FALSE	FALSE	TRUE	FALSE	FALSE	FALSE	FALSE	FALSE
174	7Networks_RH_Cont_PFCl_6	41	33	37	45	part of Broca area (pars triangularis, part of the inferior frontal gyrus)	FALSE	FALSE	FALSE	FALSE	FALSE	FALSE	TRUE	FALSE	FALSE	FALSE	FALSE	FALSE
175	7Networks_RH_Cont_PFCl_7	42	14	49	9	dorsolateral prefrontal cortex (DLPFC)	TRUE	FALSE	FALSE	FALSE	FALSE	FALSE	TRUE	FALSE	FALSE	FALSE	FALSE	FALSE
176	7Networks_RH_Cont_pCun_1	14	-70	36	19	preoccipital area	FALSE	FALSE	FALSE	FALSE	FALSE	FALSE	FALSE	FALSE	FALSE	FALSE	FALSE	FALSE
177	7Networks_RH_Cont_Cing_1	5	-25	31	23	limbic cortex (ventral posterior cingulate area)	FALSE	TRUE	FALSE	FALSE	FALSE	FALSE	FALSE	FALSE	FALSE	FALSE	FALSE	FALSE
178	7Networks_RH_Cont_Cing_2	5	4	29	0	N/A	FALSE	TRUE	FALSE	FALSE	FALSE	FALSE	FALSE	FALSE	TRUE	FALSE	FALSE	FALSE
179	7Networks_RH_Cont_PFCmp_1	7	30	28	0	N/A	FALSE	TRUE	FALSE	FALSE	FALSE	FALSE	FALSE	FALSE	FALSE	FALSE	FALSE	FALSE
180	7Networks_RH_Cont_PFCmp_2	8	26	55	8	pre-SMA and frontal eye fields	FALSE	TRUE	TRUE	FALSE	FALSE	FALSE	FALSE	TRUE	TRUE	FALSE	FALSE	FALSE
181	7Networks_RH_Default_Par_1	47	-70	28	39	angular area	TRUE	TRUE	FALSE	FALSE	FALSE	FALSE	FALSE	FALSE	FALSE	TRUE	TRUE	TRUE
182	7Networks_RH_Default_Par_2	54	-50	28	22	superior temporal gyrus	FALSE	FALSE	FALSE	TRUE	TRUE	TRUE	FALSE	FALSE	FALSE	TRUE	TRUE	FALSE
183	7Networks_RH_Default_Par_3	51	-59	44	39	angular area	TRUE	TRUE	TRUE	TRUE	TRUE	FALSE	FALSE	FALSE	FALSE	TRUE	FALSE	FALSE
184	7Networks_RH_Default_Temp_1	47	13	-30	38	temporal pole	FALSE	TRUE	FALSE	TRUE	TRUE	TRUE	FALSE	FALSE	FALSE	TRUE	FALSE	FALSE
185	7Networks_RH_Default_Temp_2	61	-13	-21	21	middle temporal gyrus	FALSE	FALSE	FALSE	TRUE	FALSE	FALSE	FALSE	FALSE	FALSE	TRUE	FALSE	FALSE
186	7Networks_RH_Default_Temp_3	55	-6	-10	22	superior temporal gyrus	FALSE	TRUE	TRUE	FALSE	FALSE	FALSE	FALSE	TRUE	TRUE	TRUE	TRUE	TRUE
187	7Networks_RH_Default_Temp_4	62	-27	-5	21	middle temporal gyrus	FALSE	FALSE	FALSE	TRUE	FALSE	FALSE	FALSE	FALSE	FALSE	TRUE	FALSE	FALSE
188	7Networks_RH_Default_Temp_5	52	-31	2	21	middle temporal gyrus	FALSE	TRUE	TRUE	TRUE	FALSE	FALSE	FALSE	FALSE	FALSE	TRUE	FALSE	FALSE
189	7Networks_RH_Default_PFCv_1	51	28	0	45	part of Broca area (pars triangularis, part of the inferior frontal gyrus)	FALSE	FALSE	FALSE	TRUE	FALSE	FALSE	TRUE	FALSE	FALSE	TRUE	FALSE	FALSE
190	7Networks_RH_Default_PFCdPFCm_1	5	36	-14	11	gyrus rectus and orbital gyrus (part of prefrontal cortex)	FALSE	TRUE	TRUE	TRUE	TRUE	TRUE	FALSE	FALSE	FALSE	TRUE	TRUE	TRUE
191	7Networks_RH_Default_PFCdPFCm_2	8	42	4	11	gyrus rectus and orbital gyrus (part of prefrontal cortex)	FALSE	TRUE	TRUE	TRUE	TRUE	TRUE	FALSE	FALSE	FALSE	TRUE	TRUE	TRUE
192	7Networks_RH_Default_PFCdPFCm_3	6	29	15	24	limbic cortex (ventral anterior cingulate area)	FALSE	FALSE	FALSE	FALSE	FALSE	FALSE	FALSE	FALSE	FALSE	FALSE	FALSE	FALSE
193	7Networks_RH_Default_PFCdPFCm_4	9	58	19	10	frontopolar prefrontal cortex (anterior prefrontal cortex)	FALSE	TRUE	TRUE	TRUE	TRUE	TRUE	FALSE	TRUE	FALSE	TRUE	FALSE	TRUE
194	7Networks_RH_Default_PFCdPFCm_5	15	46	44	9	dorsolateral prefrontal cortex (DLPFC)	TRUE	TRUE	TRUE	TRUE	TRUE	TRUE	TRUE	TRUE	TRUE	TRUE	FALSE	FALSE
195	7Networks_RH_Default_PFCdPFCm_6	28	30	43	9	dorsolateral prefrontal cortex (DLPFC)	TRUE	TRUE	FALSE	FALSE	FALSE	FALSE	TRUE	FALSE	TRUE	FALSE	FALSE	FALSE
196	7Networks_RH_Default_PFCdPFCm_7	23	24	53	8	pre-SMA and frontal eye fields	FALSE	FALSE	FALSE	FALSE	FALSE	FALSE	FALSE	FALSE	FALSE	TRUE	TRUE	TRUE
197	7Networks_RH_Default_pCunPCC_1	13	-55	15	30	cingulate cortex	FALSE	TRUE	FALSE	FALSE	FALSE	FALSE	FALSE	FALSE	FALSE	TRUE	FALSE	TRUE
198	7Networks_RH_Default_pCunPCC_2	7	-49	31	23	limbic cortex (ventral posterior cingulate area)	FALSE	TRUE	FALSE	FALSE	FALSE	FALSE	FALSE	FALSE	FALSE	TRUE	TRUE	TRUE
199	7Networks_RH_Default_pCunPCC_3	6	-58	44	0	N/A	FALSE	FALSE	FALSE	FALSE	FALSE	FALSE	FALSE	FALSE	FALSE	TRUE	TRUE	TRUE
