# Supplementary material for: Node persistence from topological data analysis reveals changes in brain functional connectivity
Source: Patterns (N Y). 2025 Dec 3;7(3):101427. doi: 10.1016/j.patter.2025.101427 (PMC13100682; doi:10.1016/j.patter.2025.101427)
Supplement: Table S11. Brain regions that show significant between-group differences based on the topology-based local measures node persistence, node frequency, and nodal PSS, with RSNs to local — To evaluate the between-group differences in each of the 200 brain regions, their group-wise average was compared using a two-tailed two-sample t test. The p values are corrected for multiple comparisons using FDR with alpha set to 0.05 corresponding to each RSN. Note that these regions of interest in the brain were defined by the Schaefer atlas, which parcels the brain into 200 regions that belong to one of the seven RSNs. All brain regions have a common prefix “7networks_,” which has been removed for convenience. A cell contains the value “No ROIs” if a measure has not identified a brain region belonging to the RSN. [file mmc12.xlsx]

## Sheet: Sheet1
Brain regions that show significant between-group differences based on the topology-based local measures: node persistence, node frequency, and Nodal PSS (RSNs to local). To evaluate the between-group differences in each of the 200 brain regions, their group-wise average was compared using a two-tailed two-sample t-test. The p-values are corrected for multiple comparisons using FDR with alpha set…
	Significant Regions of Interest (x, y, z) [RSNs to local]
	MPI-LEMON			ABIDE-I
Resting State Networks	Node persistence	Node frequency	Nodal PSS	Node persistence	Node frequency	Nodal PSS
Visual	RH_Vis_2 (27, -35, -15)	No ROIs	LH_Vis_1 (-24, -53, -9), RH_Vis_2 (27, -35, -15)	No ROIs	No ROIs	No ROIs
Somato Motor	LH_SomMot_3 (-37, -21, 15), LH_SomMot_7 (-47, -9, 46), LH_SomMot_8 (-7, -12, 46), LH_SomMot_9 (-48, -28, 57), LH_SomMot_10 (-39, -24, 58), LH_SomMot_11 (-31, -46, 63), LH_SomMot_12 (-31, -20, 64), LH_SomMot_13 (-26, -38, 68), LH_SomMot_14 (-20, -11, 68), LH_SomMot_15 (-7, -30, 66), LH_SomMot_16 (-19, -31, 68), RH_SomMot_3 (38, -13, 14), RH_SomMot_4 (44, -27, 18), RH_SomMot_9 (51, -23, 52), RH_Som…	LH_SomMot_3 (-37, -21, 15), LH_SomMot_7 (-47, -9, 46), LH_SomMot_8 (-7, -12, 46), LH_SomMot_10 (-39, -24, 58), LH_SomMot_13 (-26, -38, 68), LH_SomMot_14 (-20, -11, 68), LH_SomMot_15 (-7, -30, 66), LH_SomMot_16 (-19, -31, 68), RH_SomMot_3 (38, -13, 14), RH_SomMot_4 (44, -27, 18), RH_SomMot_10 (47, -11, 48), RH_SomMot_11 (7, -11, 52), RH_SomMot_15 (29, -34, 65), RH_SomMot_17 (10, -39, 69), RH_SomMo…	LH_SomMot_2 (-53, -25, 9), LH_SomMot_3 (-37, -21, 15), LH_SomMot_5 (-53, -23, 18), LH_SomMot_6 (-56, -8, 31), LH_SomMot_7 (-47, -9, 46), LH_SomMot_8 (-7, -12, 46), LH_SomMot_9 (-48, -28, 57), LH_SomMot_10 (-39, -24, 58), LH_SomMot_11 (-31, -46, 63), LH_SomMot_12 (-31, -20, 64), LH_SomMot_13 (-26, -38, 68), LH_SomMot_14 (-20, -11, 68), LH_SomMot_15 (-7, -30, 66), LH_SomMot_16 (-19, -31, 68), RH_So…	LH_SomMot_5 (-53, -23, 18), LH_SomMot_9 (-48, -28, 57), LH_SomMot_10 (-39, -24, 58), RH_SomMot_1 (52, -15, 5), RH_SomMot_2 (64, -23, 7), RH_SomMot_8 (9, -15, 41), RH_SomMot_14 (32, -20, 64), RH_SomMot_16 (22, -9, 67), RH_SomMot_17 (10, -39, 69), RH_SomMot_19 (20, -30, 70)	LH_SomMot_5 (-53, -23, 18), LH_SomMot_9 (-48, -28, 57), RH_SomMot_1 (52, -15, 5), RH_SomMot_2 (64, -23, 7), RH_SomMot_14 (32, -20, 64), RH_SomMot_17 (10, -39, 69), RH_SomMot_18 (7, -23, 67), RH_SomMot_19 (20, -30, 70)	LH_SomMot_9 (-48, -28, 57), LH_SomMot_10 (-39, -24, 58), RH_SomMot_1 (52, -15, 5), RH_SomMot_14 (32, -20, 64), RH_SomMot_17 (10, -39, 69), RH_SomMot_18 (7, -23, 67), RH_SomMot_19 (20, -30, 70)
Dorsal Attention	LH_DorsAttn_Post_2 (-57, -60, -1), LH_DorsAttn_Post_5 (-41, -35, 47), LH_DorsAttn_FEF_2 (-23, 6, 61), RH_DorsAttn_Post_5 (42, -31, 46), RH_DorsAttn_Post_8 (26, -61, 58)	LH_DorsAttn_Post_5 (-41, -35, 47), LH_DorsAttn_FEF_2 (-23, 6, 61), RH_DorsAttn_Post_5 (42, -31, 46), RH_DorsAttn_Post_8 (26, -61, 58)	LH_DorsAttn_Post_2 (-57, -60, -1), LH_DorsAttn_Post_5 (-41, -35, 47), LH_DorsAttn_FEF_2 (-23, 6, 61), RH_DorsAttn_Post_5 (42, -31, 46), RH_DorsAttn_Post_8 (26, -61, 58)	No ROIs	No ROIs	No ROIs
Salience/Ventral Attention	LH_SalVentAttn_FrOperIns_1 (-39, -4, -4)	LH_SalVentAttn_FrOperIns_1 (-39, -4, -4), RH_SalVentAttn_PrC_1 (51, 4, 40), RH_SalVentAttn_FrOperIns_2 (46, -3, -4)	LH_SalVentAttn_ParOper_3 (-60, -39, 36), LH_SalVentAttn_FrOperIns_1 (-39, -4, -4), RH_SalVentAttn_TempOccPar_1 (57, -45, 10), RH_SalVentAttn_TempOccPar_2 (60, -38, 17), RH_SalVentAttn_TempOccPar_3 (60, -26, 28), RH_SalVentAttn_PrC_1 (51, 4, 40), RH_SalVentAttn_FrOperIns_2 (46, -3, -4)	LH_SalVentAttn_ParOper_1 (-56, -40, 20), LH_SalVentAttn_ParOper_3 (-60, -39, 36), LH_SalVentAttn_PFCl_1 (-29, 43, 31), RH_SalVentAttn_FrOperIns_3 (36, 24, 5), RH_SalVentAttn_Med_1 (7, 9, 41)	LH_SalVentAttn_ParOper_1 (-56, -40, 20), LH_SalVentAttn_ParOper_3 (-60, -39, 36), LH_SalVentAttn_FrOperIns_1 (-39, -4, -4), LH_SalVentAttn_FrOperIns_2 (-34, 20, 5), LH_SalVentAttn_PFCl_1 (-29, 43, 31), RH_SalVentAttn_FrOperIns_1 (41, 6, -15), RH_SalVentAttn_FrOperIns_3 (36, 24, 5), RH_SalVentAttn_Med_1 (7, 9, 41)	LH_SalVentAttn_ParOper_1 (-56, -40, 20), LH_SalVentAttn_ParOper_3 (-60, -39, 36), LH_SalVentAttn_FrOperIns_1 (-39, -4, -4), LH_SalVentAttn_FrOperIns_2 (-34, 20, 5), LH_SalVentAttn_PFCl_1 (-29, 43, 31), LH_SalVentAttn_Med_1 (-6, 10, 41), LH_SalVentAttn_Med_3 (-6, -3, 65), RH_SalVentAttn_TempOccPar_2 (60, -38, 17), RH_SalVentAttn_TempOccPar_3 (60, -26, 28), RH_SalVentAttn_FrOperIns_1 (41, 6, -15), …
Limbic	No ROIs	No ROIs	No ROIs	No ROIs	No ROIs	No ROIs
Control	LH_Cont_Par_3 (-45, -42, 46)	LH_Cont_Par_3 (-45, -42, 46), RH_Cont_Par_2 (53, -42, 48)	LH_Cont_Par_3 (-45, -42, 46), RH_Cont_Par_2 (53, -42, 48)	No ROIs	No ROIs	No ROIs
Default	LH_Default_Temp_1 (-47, 8, -32), LH_Default_Temp_4 (-58, -31, -4), LH_Default_Temp_5 (-58, -42, 7), LH_Default_Par_4 (-46, -66, 38), LH_Default_PFC_1 (-35, 21, -13), LH_Default_PFC_2 (-6, 36, -10), LH_Default_PFC_3 (-46, 31, -8), LH_Default_PFC_4 (-13, 63, -6), LH_Default_PFC_5 (-51, 23, 8), LH_Default_PFC_6 (-6, 44, 8), LH_Default_PFC_7 (-9, 59, 20), LH_Default_PFC_8 (-6, 30, 24), LH_Default_PFC…	LH_Default_Temp_4 (-58, -31, -4), LH_Default_Par_4 (-46, -66, 38), LH_Default_PFC_2 (-6, 36, -10), LH_Default_PFC_4 (-13, 63, -6), LH_Default_PFC_6 (-6, 44, 8), LH_Default_PFC_7 (-9, 59, 20), LH_Default_PFC_9 (-11, 47, 45), LH_Default_pCunPCC_3 (-4, -30, 37), LH_Default_PHC_1 (-26, -32, -18), RH_Default_Par_2 (54, -50, 28), RH_Default_Par_3 (51, -59, 44), RH_Default_Temp_1 (47, 13, -30), RH_Defau…	LH_Default_Temp_4 (-58, -31, -4), LH_Default_Par_4 (-46, -66, 38), LH_Default_PFC_1 (-35, 21, -13), LH_Default_PFC_2 (-6, 36, -10), LH_Default_PFC_6 (-6, 44, 8), LH_Default_PFC_7 (-9, 59, 20), LH_Default_PFC_8 (-6, 30, 24), LH_Default_PFC_9 (-11, 47, 45), LH_Default_pCunPCC_2 (-5, -55, 27), LH_Default_pCunPCC_3 (-4, -30, 37), RH_Default_Par_2 (54, -50, 28), RH_Default_Temp_1 (47, 13, -30), RH_Def…	LH_Default_Temp_1 (-47, 8, -32), LH_Default_Temp_2 (-60, -19, -22), LH_Default_Temp_3 (-56, -6, -12), LH_Default_Temp_4 (-58, -31, -4), LH_Default_Temp_5 (-58, -42, 7), LH_Default_Par_1 (-49, -57, 18), LH_Default_Par_2 (-38, -79, 32), LH_Default_Par_3 (-57, -54, 28), LH_Default_Par_4 (-46, -66, 38), LH_Default_PFC_2 (-6, 36, -10), LH_Default_PFC_6 (-6, 44, 8), LH_Default_PFC_7 (-9, 59, 20), LH_De…	LH_Default_Temp_2 (-60, -19, -22), LH_Default_Temp_3 (-56, -6, -12), LH_Default_Temp_5 (-58, -42, 7), LH_Default_Par_1 (-49, -57, 18), LH_Default_PFC_2 (-6, 36, -10), LH_Default_PFC_8 (-6, 30, 24), LH_Default_PFC_12 (-24, 25, 49), LH_Default_PFC_13 (-9, 17, 63), LH_Default_pCunPCC_1 (-11, -56, 13), LH_Default_pCunPCC_4 (-6, -55, 42), LH_Default_PHC_1 (-26, -32, -18), RH_Default_Par_1 (47, -70, 28…	LH_Default_Temp_2 (-60, -19, -22), LH_Default_Temp_3 (-56, -6, -12), LH_Default_Temp_5 (-58, -42, 7), LH_Default_Par_1 (-49, -57, 18), LH_Default_Par_2 (-38, -79, 32), LH_Default_Par_4 (-46, -66, 38), LH_Default_PFC_2 (-6, 36, -10), LH_Default_PFC_7 (-9, 59, 20), LH_Default_PFC_9 (-11, 47, 45), LH_Default_PFC_12 (-24, 25, 49), LH_Default_PFC_13 (-9, 17, 63), LH_Default_pCunPCC_1 (-11, -56, 13), L…
