# Supplementary material for: Node persistence from topological data analysis reveals changes in brain functional connectivity
Source: Patterns (N Y). 2025 Dec 3;7(3):101427. doi: 10.1016/j.patter.2025.101427 (PMC13100682; doi:10.1016/j.patter.2025.101427)
Supplement: Table S12. Brain regions with values of the group-wise average based on the topology-based local measures node persistence, node frequency, and nodal PSS, with RSNs to local — To evaluate the between-group differences in each of the 200 brain regions, their group-wise average was compared using a two-tailed two-sample t test. The p values are corrected for multiple comparisons using FDR with alpha set to 0.05 corresponding to each RSN. This table is organized into four columns for each measure and each dataset, with the first two columns containing the group-wise average and its standard error value (up to 3 decimal places). The third column denotes the p values. The fourth column denotes the FDR-corrected p values, and the color of each cell in this column signifies the presence of significant differences between the two groups (FDR-corrected p < 0.05). Columns A, B, and C contain the RSNs, node IDs, and region names provided in the Schaefer atlas, respectively. [file mmc13.xlsx]

## Sheet: Sheet1
Brain regions with values of the group-wise average based on the topology-based local measures: node persistence, node frequency, and Nodal PSS (RSNs to local). To evaluate the between-group differences in each of the 200 brain regions, their group-wise average was compared using a two-tailed two-sample t-test. The p-values are corrected for multiple comparisons using FDR with alpha set to 0.05 c…
			MPI-LEMON												ABIDE-I
RSNs	Node IDs	ROIs	Node persistence				Node frequency				Nodal PSS				Node persistence				Node frequency				Nodal PSS
			Young	Elderly	p-value	FDR corrected p-value	Young	Elderly	p-value	FDR corrected p-value	Young	Elderly	p-value	FDR corrected p-value	ASD	TD	p-value	FDR corrected p-value	ASD	TD	p-value	FDR corrected p-value	ASD	TD	p-value	FDR corrected p-value
Visual	0	7Networks_LH_Vis_1	0.150 ± 0.015	0.096 ± 0.020	0.0322	0.199	1.327 ± 0.089	1.069 ± 0.124	0.094	0.274	61.673 ± 5.670	33.083 ± 5.266	0.000283	0.0041	0.268 ± 0.018	0.292 ± 0.016	0.327	0.671	2.003 ± 0.086	2.115 ± 0.078	0.332	0.729	113.109 ± 6.179	112.932 ± 5.399	0.983	0.983
	1	7Networks_LH_Vis_2	0.196 ± 0.021	0.173 ± 0.026	0.506	0.667	1.556 ± 0.123	1.125 ± 0.117	0.0119	0.087	65.542 ± 7.437	49.000 ± 6.376	0.093	0.245	0.331 ± 0.017	0.357 ± 0.018	0.305	0.671	2.418 ± 0.083	2.555 ± 0.082	0.24	0.638	125.063 ± 5.772	131.195 ± 5.823	0.455	0.955
	2	7Networks_LH_Vis_3	0.132 ± 0.016	0.155 ± 0.024	0.436	0.632	1.072 ± 0.081	1.264 ± 0.143	0.244	0.442	50.340 ± 5.435	52.389 ± 7.865	0.831	0.889	0.225 ± 0.014	0.219 ± 0.014	0.764	0.821	1.615 ± 0.067	1.555 ± 0.063	0.516	0.792	97.949 ± 4.996	88.475 ± 4.814	0.172	0.825
	3	7Networks_LH_Vis_4	0.162 ± 0.018	0.121 ± 0.021	0.139	0.397	1.281 ± 0.101	1.097 ± 0.133	0.272	0.465	44.889 ± 5.177	29.944 ± 5.327	0.0457	0.189	0.284 ± 0.017	0.301 ± 0.015	0.469	0.671	2.071 ± 0.082	2.167 ± 0.080	0.402	0.729	97.484 ± 5.644	99.652 ± 4.899	0.772	0.973
	4	7Networks_LH_Vis_5	0.060 ± 0.010	0.119 ± 0.030	0.065	0.269	0.431 ± 0.054	0.556 ± 0.076	0.186	0.359	25.163 ± 3.921	38.667 ± 6.814	0.088	0.245	0.124 ± 0.012	0.155 ± 0.013	0.07	0.671	0.878 ± 0.051	0.967 ± 0.056	0.242	0.638	57.803 ± 4.409	62.038 ± 4.403	0.497	0.955
	5	7Networks_LH_Vis_6	0.029 ± 0.008	0.014 ± 0.006	0.117	0.378	0.268 ± 0.045	0.167 ± 0.056	0.162	0.342	11.386 ± 2.825	6.361 ± 2.393	0.176	0.319	0.085 ± 0.009	0.074 ± 0.007	0.332	0.671	0.673 ± 0.046	0.581 ± 0.039	0.128	0.464	35.225 ± 3.203	30.311 ± 2.827	0.25	0.825
	6	7Networks_LH_Vis_7	0.164 ± 0.019	0.162 ± 0.031	0.965	0.965	1.046 ± 0.074	0.972 ± 0.103	0.563	0.71	47.176 ± 4.944	45.750 ± 6.249	0.858	0.889	0.232 ± 0.014	0.261 ± 0.018	0.185	0.671	1.603 ± 0.071	1.642 ± 0.073	0.696	0.833	80.471 ± 5.028	90.560 ± 5.620	0.181	0.825
	7	7Networks_LH_Vis_8	0.063 ± 0.010	0.053 ± 0.010	0.498	0.667	0.523 ± 0.065	0.597 ± 0.096	0.523	0.71	23.516 ± 3.584	23.194 ± 4.683	0.957	0.957	0.126 ± 0.011	0.117 ± 0.010	0.555	0.671	0.972 ± 0.055	0.859 ± 0.047	0.117	0.464	55.630 ± 3.916	50.216 ± 3.611	0.31	0.825
	8	7Networks_LH_Vis_9	0.157 ± 0.016	0.191 ± 0.027	0.271	0.514	1.020 ± 0.080	1.153 ± 0.116	0.348	0.531	52.706 ± 5.128	57.639 ± 7.425	0.585	0.707	0.238 ± 0.014	0.265 ± 0.016	0.211	0.671	1.633 ± 0.071	1.696 ± 0.068	0.519	0.792	87.894 ± 5.244	96.198 ± 5.168	0.26	0.825
	9	7Networks_LH_Vis_10	0.130 ± 0.018	0.120 ± 0.026	0.758	0.846	0.895 ± 0.077	0.958 ± 0.127	0.673	0.771	30.366 ± 4.252	31.889 ± 5.867	0.834	0.889	0.266 ± 0.017	0.284 ± 0.018	0.466	0.671	1.904 ± 0.077	1.875 ± 0.073	0.788	0.879	85.772 ± 5.331	88.993 ± 5.858	0.684	0.955
	10	7Networks_LH_Vis_11	0.200 ± 0.020	0.141 ± 0.020	0.0344	0.199	1.490 ± 0.101	1.250 ± 0.138	0.163	0.342	65.935 ± 6.213	45.361 ± 6.850	0.0274	0.159	0.282 ± 0.017	0.296 ± 0.015	0.541	0.671	1.914 ± 0.075	1.984 ± 0.069	0.497	0.792	108.916 ± 5.821	113.506 ± 5.300	0.56	0.955
	11	7Networks_LH_Vis_12	0.058 ± 0.012	0.037 ± 0.009	0.164	0.397	0.412 ± 0.062	0.431 ± 0.088	0.862	0.892	16.902 ± 3.305	13.417 ± 3.106	0.443	0.639	0.113 ± 0.011	0.099 ± 0.010	0.374	0.671	0.851 ± 0.053	0.706 ± 0.051	0.05	0.464	41.078 ± 3.417	34.038 ± 3.322	0.14	0.825
	12	7Networks_LH_Vis_13	0.246 ± 0.022	0.208 ± 0.034	0.354	0.552	1.902 ± 0.096	1.375 ± 0.138	0.00208	0.054	60.431 ± 4.815	47.167 ± 7.262	0.13	0.291	0.319 ± 0.018	0.327 ± 0.017	0.732	0.817	2.256 ± 0.081	2.151 ± 0.076	0.346	0.729	102.496 ± 5.798	99.214 ± 5.285	0.676	0.955
	13	7Networks_LH_Vis_14	0.251 ± 0.021	0.208 ± 0.028	0.229	0.504	1.948 ± 0.106	1.750 ± 0.164	0.313	0.505	69.935 ± 5.826	53.778 ± 6.930	0.076	0.245	0.293 ± 0.017	0.298 ± 0.016	0.808	0.837	2.127 ± 0.076	2.068 ± 0.072	0.578	0.799	101.180 ± 5.174	98.654 ± 4.728	0.719	0.955
	100	7Networks_RH_Vis_1	0.072 ± 0.009	0.046 ± 0.007	0.0252	0.199	0.667 ± 0.050	0.625 ± 0.067	0.618	0.747	33.007 ± 3.738	22.167 ± 3.516	0.0359	0.173	0.124 ± 0.011	0.113 ± 0.008	0.426	0.671	0.977 ± 0.044	0.854 ± 0.041	0.0396	0.464	61.651 ± 3.761	52.814 ± 3.201	0.074	0.825
	101	7Networks_RH_Vis_2	0.109 ± 0.012	0.047 ± 0.009	3.71e-05	0.00107	0.902 ± 0.061	0.653 ± 0.077	0.012	0.087	46.954 ± 4.522	22.861 ± 3.882	7.39e-05	0.00214	0.160 ± 0.011	0.166 ± 0.010	0.666	0.773	1.197 ± 0.049	1.169 ± 0.053	0.696	0.833	74.491 ± 4.083	72.405 ± 4.285	0.725	0.955
	102	7Networks_RH_Vis_3	0.185 ± 0.016	0.140 ± 0.027	0.16	0.397	1.601 ± 0.091	1.097 ± 0.144	0.00375	0.054	50.614 ± 4.395	33.139 ± 6.138	0.022	0.159	0.289 ± 0.016	0.345 ± 0.017	0.0152	0.44	2.159 ± 0.078	2.362 ± 0.076	0.062	0.464	101.554 ± 4.883	113.002 ± 5.400	0.116	0.825
	103	7Networks_RH_Vis_4	0.135 ± 0.017	0.106 ± 0.023	0.301	0.514	1.111 ± 0.087	1.014 ± 0.136	0.549	0.71	28.144 ± 3.071	24.833 ± 5.165	0.583	0.707	0.193 ± 0.014	0.233 ± 0.013	0.0348	0.505	1.554 ± 0.072	1.708 ± 0.068	0.12	0.464	60.739 ± 4.392	66.889 ± 4.220	0.313	0.825
	104	7Networks_RH_Vis_5	0.093 ± 0.011	0.082 ± 0.019	0.605	0.743	0.791 ± 0.066	0.694 ± 0.092	0.396	0.574	35.085 ± 4.044	25.222 ± 4.787	0.117	0.284	0.190 ± 0.013	0.179 ± 0.012	0.491	0.671	1.372 ± 0.056	1.325 ± 0.057	0.553	0.799	79.985 ± 4.621	69.671 ± 4.270	0.102	0.825
	105	7Networks_RH_Vis_6	0.099 ± 0.013	0.103 ± 0.025	0.901	0.965	0.765 ± 0.067	0.528 ± 0.088	0.0346	0.141	34.484 ± 4.433	24.833 ± 5.339	0.166	0.319	0.171 ± 0.014	0.188 ± 0.013	0.359	0.671	1.215 ± 0.061	1.216 ± 0.056	0.988	0.988	62.638 ± 4.367	63.435 ± 4.155	0.895	0.973
	106	7Networks_RH_Vis_7	0.063 ± 0.009	0.038 ± 0.009	0.0455	0.22	0.549 ± 0.059	0.417 ± 0.068	0.142	0.342	25.830 ± 3.735	16.889 ± 3.493	0.082	0.245	0.150 ± 0.013	0.153 ± 0.010	0.893	0.893	1.122 ± 0.052	1.056 ± 0.051	0.374	0.729	56.309 ± 3.930	54.071 ± 3.578	0.674	0.955
	107	7Networks_RH_Vis_8	0.087 ± 0.012	0.148 ± 0.033	0.089	0.321	0.582 ± 0.058	0.722 ± 0.082	0.165	0.342	35.333 ± 4.572	41.944 ± 6.104	0.387	0.591	0.152 ± 0.011	0.176 ± 0.012	0.154	0.671	1.089 ± 0.052	1.096 ± 0.049	0.912	0.945	62.334 ± 4.062	64.527 ± 4.062	0.703	0.955
	108	7Networks_RH_Vis_9	0.147 ± 0.021	0.087 ± 0.018	0.0309	0.199	0.895 ± 0.074	0.903 ± 0.110	0.956	0.956	29.961 ± 4.174	23.056 ± 4.894	0.285	0.458	0.171 ± 0.013	0.182 ± 0.012	0.555	0.671	1.461 ± 0.069	1.315 ± 0.058	0.107	0.464	49.392 ± 3.526	50.428 ± 3.419	0.833	0.973
	109	7Networks_RH_Vis_10	0.038 ± 0.006	0.030 ± 0.013	0.615	0.743	0.412 ± 0.052	0.250 ± 0.062	0.0468	0.151	12.196 ± 2.222	7.361 ± 2.496	0.15	0.31	0.097 ± 0.010	0.109 ± 0.009	0.373	0.671	0.828 ± 0.051	0.842 ± 0.046	0.833	0.894	35.681 ± 3.366	35.261 ± 2.942	0.925	0.973
	110	7Networks_RH_Vis_11	0.150 ± 0.014	0.148 ± 0.024	0.933	0.965	1.209 ± 0.084	1.264 ± 0.115	0.702	0.771	43.438 ± 4.258	38.556 ± 5.513	0.484	0.639	0.219 ± 0.014	0.245 ± 0.015	0.2	0.671	1.544 ± 0.064	1.694 ± 0.069	0.112	0.464	84.359 ± 5.116	85.525 ± 5.028	0.871	0.973
	111	7Networks_RH_Vis_12	0.197 ± 0.022	0.183 ± 0.026	0.697	0.809	1.556 ± 0.092	1.236 ± 0.123	0.0388	0.141	47.542 ± 4.090	49.111 ± 7.619	0.856	0.889	0.253 ± 0.015	0.272 ± 0.015	0.352	0.671	1.797 ± 0.068	1.913 ± 0.068	0.232	0.638	78.309 ± 4.530	82.494 ± 4.345	0.505	0.955
	112	7Networks_RH_Vis_13	0.067 ± 0.012	0.088 ± 0.020	0.362	0.552	0.601 ± 0.060	0.889 ± 0.116	0.0298	0.141	14.824 ± 2.614	20.500 ± 4.305	0.262	0.447	0.130 ± 0.012	0.140 ± 0.010	0.523	0.671	1.066 ± 0.061	1.038 ± 0.049	0.718	0.833	41.322 ± 3.780	40.960 ± 2.949	0.94	0.973
	113	7Networks_RH_Vis_14	0.066 ± 0.009	0.048 ± 0.013	0.243	0.504	0.712 ± 0.071	0.458 ± 0.088	0.0263	0.141	16.627 ± 2.230	13.528 ± 3.803	0.483	0.639	0.128 ± 0.012	0.150 ± 0.011	0.185	0.671	1.046 ± 0.060	1.082 ± 0.057	0.656	0.833	42.359 ± 3.417	47.322 ± 3.373	0.302	0.825
	114	7Networks_RH_Vis_15	0.092 ± 0.011	0.073 ± 0.014	0.298	0.514	0.810 ± 0.079	0.764 ± 0.102	0.718	0.771	32.026 ± 3.680	20.667 ± 3.397	0.0243	0.159	0.147 ± 0.011	0.134 ± 0.010	0.394	0.671	1.099 ± 0.055	1.035 ± 0.050	0.393	0.729	57.337 ± 3.914	54.725 ± 3.686	0.627	0.955
Somatomotor	14	7Networks_LH_SomMot_1	0.174 ± 0.022	0.142 ± 0.028	0.366	0.413	1.209 ± 0.133	0.944 ± 0.148	0.185	0.281	89.582 ± 12.363	64.889 ± 11.358	0.143	0.167	0.317 ± 0.022	0.288 ± 0.018	0.308	0.378	2.111 ± 0.116	1.856 ± 0.088	0.081	0.167	168.805 ± 11.420	146.814 ± 8.402	0.121	0.202
	15	7Networks_LH_SomMot_2	0.258 ± 0.024	0.214 ± 0.029	0.228	0.266	1.797 ± 0.127	1.597 ± 0.153	0.316	0.442	130.915 ± 12.646	93.639 ± 11.362	0.0294	0.0412	0.487 ± 0.025	0.417 ± 0.020	0.03	0.081	3.091 ± 0.129	2.704 ± 0.097	0.0166	0.053	244.289 ± 13.693	212.452 ± 10.768	0.068	0.17
	16	7Networks_LH_SomMot_3	0.289 ± 0.026	0.168 ± 0.030	0.00305	0.00629	2.078 ± 0.132	1.347 ± 0.168	0.000783	0.00481	131.843 ± 11.739	76.472 ± 11.422	0.000872	0.00235	0.429 ± 0.022	0.416 ± 0.019	0.651	0.67	2.772 ± 0.109	2.708 ± 0.098	0.663	0.682	206.035 ± 10.154	206.179 ± 10.011	0.992	0.992
	17	7Networks_LH_SomMot_4	0.440 ± 0.032	0.342 ± 0.043	0.07	0.095	2.771 ± 0.146	2.542 ± 0.220	0.386	0.466	192.405 ± 12.995	153.083 ± 17.143	0.07	0.087	0.486 ± 0.021	0.474 ± 0.023	0.713	0.713	3.104 ± 0.104	2.908 ± 0.101	0.178	0.24	235.397 ± 10.634	216.254 ± 9.743	0.185	0.259
	18	7Networks_LH_SomMot_5	0.348 ± 0.035	0.232 ± 0.045	0.0456	0.064	2.111 ± 0.156	1.611 ± 0.222	0.067	0.131	157.830 ± 14.078	107.472 ± 17.777	0.0278	0.0411	0.434 ± 0.020	0.360 ± 0.018	0.00616	0.0331	2.813 ± 0.106	2.435 ± 0.095	0.00811	0.0355	208.567 ± 10.522	177.666 ± 8.882	0.0251	0.08
	19	7Networks_LH_SomMot_6	0.236 ± 0.026	0.181 ± 0.030	0.161	0.201	1.399 ± 0.116	1.319 ± 0.132	0.653	0.714	115.699 ± 13.063	74.806 ± 11.016	0.0176	0.0307	0.365 ± 0.018	0.325 ± 0.017	0.113	0.188	2.099 ± 0.085	1.979 ± 0.084	0.315	0.379	184.643 ± 8.892	166.527 ± 8.821	0.148	0.236
	20	7Networks_LH_SomMot_7	0.257 ± 0.029	0.118 ± 0.019	8.37e-05	0.000488	1.477 ± 0.123	0.972 ± 0.131	0.00547	0.0185	121.373 ± 12.324	57.083 ± 9.881	6.58e-05	0.000351	0.344 ± 0.019	0.297 ± 0.015	0.052	0.114	2.015 ± 0.086	1.856 ± 0.075	0.164	0.229	185.858 ± 9.614	156.301 ± 7.660	0.0164	0.072
	21	7Networks_LH_SomMot_8	0.393 ± 0.034	0.245 ± 0.042	0.00686	0.0133	2.359 ± 0.150	1.514 ± 0.191	0.000643	0.00481	177.634 ± 14.795	105.278 ± 16.837	0.00149	0.00326	0.471 ± 0.022	0.408 ± 0.020	0.0352	0.082	3.005 ± 0.115	2.708 ± 0.099	0.051	0.127	245.772 ± 11.581	211.793 ± 9.654	0.0245	0.08
	22	7Networks_LH_SomMot_9	0.373 ± 0.032	0.197 ± 0.028	5.27e-05	0.000369	1.797 ± 0.115	1.514 ± 0.172	0.174	0.277	157.098 ± 12.175	91.250 ± 14.054	0.000512	0.00163	0.477 ± 0.021	0.374 ± 0.017	0.000143	0.00304	2.603 ± 0.096	2.233 ± 0.081	0.0034	0.0317	226.997 ± 9.968	182.668 ± 8.187	0.000621	0.00724
	23	7Networks_LH_SomMot_10	0.523 ± 0.037	0.321 ± 0.038	0.000177	0.000774	2.843 ± 0.153	2.194 ± 0.178	0.00627	0.0185	209.686 ± 14.158	125.500 ± 14.712	5.6e-05	0.000351	0.506 ± 0.023	0.419 ± 0.018	0.00335	0.0294	2.881 ± 0.109	2.616 ± 0.093	0.066	0.154	241.742 ± 11.373	203.059 ± 9.166	0.00826	0.0413
	24	7Networks_LH_SomMot_11	0.168 ± 0.020	0.101 ± 0.022	0.0249	0.0379	0.902 ± 0.091	0.764 ± 0.123	0.367	0.466	90.719 ± 9.928	52.111 ± 11.078	0.0102	0.0199	0.297 ± 0.016	0.249 ± 0.015	0.0351	0.082	1.775 ± 0.082	1.518 ± 0.069	0.0168	0.053	146.430 ± 8.533	126.767 ± 7.394	0.082	0.172
	25	7Networks_LH_SomMot_12	0.550 ± 0.035	0.355 ± 0.050	0.00179	0.00419	2.967 ± 0.143	2.389 ± 0.226	0.0325	0.071	232.797 ± 15.024	141.389 ± 18.195	0.000154	0.00054	0.557 ± 0.024	0.511 ± 0.022	0.153	0.221	3.170 ± 0.107	3.132 ± 0.110	0.805	0.805	262.916 ± 11.626	241.835 ± 10.271	0.175	0.259
	26	7Networks_LH_SomMot_13	0.472 ± 0.033	0.285 ± 0.039	0.000362	0.00127	2.536 ± 0.142	1.861 ± 0.196	0.00604	0.0185	202.680 ± 13.159	125.056 ± 15.043	0.000146	0.00054	0.583 ± 0.024	0.531 ± 0.023	0.12	0.191	3.441 ± 0.112	3.172 ± 0.105	0.08	0.167	259.048 ± 10.565	244.292 ± 10.529	0.323	0.39
	27	7Networks_LH_SomMot_14	0.354 ± 0.028	0.186 ± 0.036	0.000273	0.00106	2.020 ± 0.131	1.264 ± 0.169	0.000532	0.00481	167.739 ± 12.461	97.361 ± 17.391	0.00126	0.00294	0.367 ± 0.019	0.323 ± 0.019	0.102	0.179	2.225 ± 0.096	2.031 ± 0.086	0.131	0.202	170.278 ± 9.371	157.624 ± 8.115	0.308	0.385
	28	7Networks_LH_SomMot_15	0.379 ± 0.034	0.216 ± 0.038	0.00164	0.0041	2.229 ± 0.138	1.514 ± 0.162	0.000962	0.00481	144.497 ± 12.362	80.472 ± 14.229	0.000846	0.00235	0.437 ± 0.021	0.388 ± 0.021	0.097	0.179	2.722 ± 0.107	2.551 ± 0.099	0.24	0.3	204.587 ± 10.078	182.367 ± 9.348	0.106	0.195
	29	7Networks_LH_SomMot_16	0.348 ± 0.031	0.148 ± 0.032	1.21e-05	0.000141	2.013 ± 0.134	1.139 ± 0.167	7.13e-05	0.00125	140.863 ± 12.700	60.972 ± 11.994	8.38e-06	0.000147	0.337 ± 0.019	0.303 ± 0.018	0.204	0.265	2.101 ± 0.089	1.889 ± 0.089	0.093	0.172	157.003 ± 8.713	140.725 ± 8.360	0.178	0.259
	115	7Networks_RH_SomMot_1	0.159 ± 0.022	0.161 ± 0.034	0.963	0.963	1.216 ± 0.111	1.153 ± 0.169	0.756	0.802	67.451 ± 9.749	72.611 ± 13.666	0.759	0.83	0.327 ± 0.018	0.255 ± 0.016	0.00288	0.0294	2.172 ± 0.095	1.826 ± 0.078	0.00485	0.0326	151.605 ± 9.752	110.014 ± 6.928	0.000538	0.00724
	116	7Networks_RH_SomMot_2	0.048 ± 0.008	0.053 ± 0.012	0.735	0.804	0.392 ± 0.057	0.556 ± 0.090	0.129	0.216	24.954 ± 4.267	26.667 ± 6.208	0.821	0.845	0.178 ± 0.015	0.127 ± 0.012	0.00662	0.0331	1.243 ± 0.080	0.967 ± 0.062	0.00652	0.0326	87.635 ± 7.063	67.280 ± 5.649	0.0247	0.08
	117	7Networks_RH_SomMot_3	0.193 ± 0.023	0.093 ± 0.019	0.00091	0.00255	1.333 ± 0.103	0.875 ± 0.130	0.00635	0.0185	83.072 ± 9.155	45.889 ± 8.429	0.00315	0.00649	0.304 ± 0.017	0.291 ± 0.016	0.602	0.638	2.008 ± 0.088	1.920 ± 0.074	0.446	0.488	142.142 ± 8.071	132.499 ± 7.533	0.383	0.432
	118	7Networks_RH_SomMot_4	0.212 ± 0.024	0.123 ± 0.024	0.00954	0.0167	1.556 ± 0.114	1.083 ± 0.137	0.00864	0.0216	96.954 ± 10.815	73.028 ± 11.864	0.138	0.166	0.338 ± 0.020	0.302 ± 0.016	0.148	0.221	2.205 ± 0.092	2.082 ± 0.085	0.328	0.379	156.030 ± 8.622	142.212 ± 7.409	0.224	0.302
	119	7Networks_RH_SomMot_5	0.165 ± 0.022	0.157 ± 0.037	0.855	0.88	1.059 ± 0.100	1.028 ± 0.172	0.876	0.902	69.150 ± 8.269	64.444 ± 14.944	0.783	0.831	0.246 ± 0.016	0.216 ± 0.014	0.158	0.221	1.610 ± 0.078	1.360 ± 0.068	0.016	0.053	117.894 ± 7.454	100.861 ± 6.725	0.09	0.175
	120	7Networks_RH_SomMot_6	0.232 ± 0.028	0.169 ± 0.026	0.098	0.127	1.425 ± 0.108	1.403 ± 0.169	0.912	0.912	97.961 ± 11.863	79.472 ± 11.576	0.266	0.3	0.295 ± 0.016	0.280 ± 0.016	0.517	0.565	1.934 ± 0.080	1.769 ± 0.074	0.131	0.202	128.673 ± 7.710	120.254 ± 7.097	0.422	0.462
	121	7Networks_RH_SomMot_7	0.133 ± 0.017	0.100 ± 0.018	0.182	0.219	0.895 ± 0.082	0.819 ± 0.114	0.59	0.666	63.111 ± 8.449	41.667 ± 7.118	0.054	0.069	0.273 ± 0.017	0.233 ± 0.016	0.088	0.171	1.620 ± 0.084	1.454 ± 0.072	0.134	0.202	131.235 ± 7.924	108.386 ± 7.498	0.0365	0.107
	122	7Networks_RH_SomMot_8	0.027 ± 0.008	0.022 ± 0.014	0.796	0.844	0.288 ± 0.056	0.208 ± 0.071	0.383	0.466	13.516 ± 3.145	12.361 ± 6.654	0.876	0.876	0.125 ± 0.013	0.085 ± 0.010	0.0128	0.0455	0.899 ± 0.064	0.779 ± 0.050	0.139	0.202	70.937 ± 6.737	56.367 ± 4.835	0.079	0.172
	123	7Networks_RH_SomMot_9	0.421 ± 0.035	0.291 ± 0.042	0.0182	0.0289	2.176 ± 0.118	1.944 ± 0.217	0.349	0.466	166.758 ± 12.183	118.556 ± 16.189	0.0186	0.031	0.427 ± 0.020	0.370 ± 0.017	0.029	0.081	2.420 ± 0.090	2.155 ± 0.075	0.024	0.07	196.856 ± 8.591	176.649 ± 7.890	0.084	0.172
	124	7Networks_RH_SomMot_10	0.339 ± 0.025	0.208 ± 0.030	0.000947	0.00255	2.033 ± 0.102	1.542 ± 0.151	0.00776	0.0209	153.281 ± 11.128	83.694 ± 11.556	2.35e-05	0.000274	0.341 ± 0.020	0.324 ± 0.016	0.485	0.548	2.000 ± 0.085	1.939 ± 0.077	0.594	0.63	168.866 ± 8.837	158.122 ± 7.816	0.363	0.423
	125	7Networks_RH_SomMot_11	0.487 ± 0.035	0.257 ± 0.034	4.78e-06	8.36e-05	2.980 ± 0.144	2.111 ± 0.212	0.000898	0.00481	208.837 ± 15.190	122.222 ± 15.152	7.79e-05	0.000351	0.516 ± 0.021	0.487 ± 0.022	0.349	0.407	3.253 ± 0.103	3.075 ± 0.088	0.19	0.246	242.218 ± 9.959	235.548 ± 9.487	0.628	0.666
	126	7Networks_RH_SomMot_12	0.251 ± 0.026	0.103 ± 0.022	1.73e-05	0.000152	1.346 ± 0.108	1.042 ± 0.155	0.109	0.201	97.137 ± 10.529	39.667 ± 8.597	3.48e-05	0.000304	0.321 ± 0.019	0.287 ± 0.016	0.175	0.236	1.929 ± 0.087	1.687 ± 0.074	0.0349	0.094	147.256 ± 8.823	129.393 ± 6.905	0.111	0.195
	127	7Networks_RH_SomMot_13	0.254 ± 0.024	0.161 ± 0.029	0.0147	0.0245	1.216 ± 0.087	1.097 ± 0.137	0.468	0.546	116.967 ± 9.827	79.556 ± 13.097	0.0237	0.0377	0.317 ± 0.017	0.294 ± 0.015	0.314	0.378	1.916 ± 0.087	1.807 ± 0.073	0.336	0.379	141.641 ± 7.741	137.958 ± 7.157	0.727	0.748
	128	7Networks_RH_SomMot_14	0.427 ± 0.030	0.247 ± 0.034	0.000121	0.000605	2.314 ± 0.127	1.972 ± 0.175	0.116	0.203	166.170 ± 13.089	90.778 ± 13.361	8.03e-05	0.000351	0.497 ± 0.022	0.415 ± 0.019	0.0053	0.0331	2.962 ± 0.097	2.574 ± 0.091	0.00362	0.0317	221.463 ± 9.768	182.000 ± 8.497	0.00238	0.0191
	129	7Networks_RH_SomMot_15	0.431 ± 0.033	0.170 ± 0.028	5.6e-09	1.96e-07	2.392 ± 0.126	1.319 ± 0.140	4.58e-08	1.6e-06	168.863 ± 12.282	68.806 ± 11.274	8.76e-09	3.07e-07	0.440 ± 0.021	0.388 ± 0.019	0.069	0.142	2.572 ± 0.094	2.372 ± 0.085	0.115	0.202	185.534 ± 8.690	172.969 ± 8.317	0.297	0.384
	130	7Networks_RH_SomMot_16	0.291 ± 0.027	0.172 ± 0.035	0.00768	0.0142	1.582 ± 0.109	1.181 ± 0.161	0.0412	0.085	135.725 ± 11.450	78.083 ± 13.033	0.00109	0.00272	0.321 ± 0.018	0.261 ± 0.016	0.013	0.0455	1.878 ± 0.082	1.696 ± 0.068	0.088	0.172	146.871 ± 8.407	125.275 ± 6.578	0.0434	0.117
	131	7Networks_RH_SomMot_17	0.132 ± 0.021	0.068 ± 0.021	0.0313	0.0456	0.765 ± 0.083	0.472 ± 0.095	0.0213	0.0497	51.752 ± 7.932	27.889 ± 7.327	0.0282	0.0411	0.174 ± 0.013	0.129 ± 0.011	0.00823	0.036	1.129 ± 0.066	0.868 ± 0.051	0.00177	0.031	86.441 ± 6.762	61.181 ± 4.987	0.00273	0.0191
	132	7Networks_RH_SomMot_18	0.206 ± 0.024	0.106 ± 0.021	0.00194	0.00425	1.333 ± 0.106	1.125 ± 0.156	0.27	0.394	72.444 ± 8.426	46.222 ± 8.958	0.0343	0.0462	0.299 ± 0.017	0.246 ± 0.015	0.0214	0.068	1.934 ± 0.086	1.626 ± 0.071	0.0058	0.0326	138.309 ± 8.352	109.313 ± 6.837	0.00738	0.0413
	133	7Networks_RH_SomMot_19	0.190 ± 0.023	0.088 ± 0.019	0.000915	0.00255	1.222 ± 0.097	0.750 ± 0.106	0.00125	0.00545	66.314 ± 8.098	37.222 ± 8.333	0.0131	0.0242	0.298 ± 0.016	0.215 ± 0.015	0.000174	0.00304	1.843 ± 0.074	1.431 ± 0.066	3.5e-05	0.00122	136.299 ± 7.522	93.925 ± 6.134	1.44e-05	0.000504
Dorsal Attention	30	7Networks_LH_DorsAttn_Post_1	0.396 ± 0.038	0.292 ± 0.047	0.084	0.253	1.987 ± 0.138	1.625 ± 0.187	0.122	0.296	113.490 ± 10.307	80.222 ± 11.225	0.0303	0.088	0.245 ± 0.017	0.281 ± 0.016	0.122	0.769	1.590 ± 0.074	1.626 ± 0.067	0.718	0.878	81.544 ± 4.666	91.402 ± 4.745	0.139	0.64
	31	7Networks_LH_DorsAttn_Post_2	0.472 ± 0.043	0.268 ± 0.033	0.000196	0.0017	2.412 ± 0.157	1.875 ± 0.182	0.0271	0.117	130.810 ± 10.603	77.500 ± 8.760	0.000141	0.00122	0.286 ± 0.019	0.270 ± 0.020	0.55	0.769	1.823 ± 0.079	1.760 ± 0.076	0.567	0.878	96.861 ± 4.896	96.202 ± 4.990	0.925	0.962
	32	7Networks_LH_DorsAttn_Post_3	0.649 ± 0.041	0.611 ± 0.067	0.626	0.778	3.314 ± 0.155	3.153 ± 0.215	0.544	0.707	165.150 ± 9.961	150.056 ± 12.936	0.357	0.515	0.475 ± 0.023	0.478 ± 0.020	0.901	0.992	2.653 ± 0.093	2.588 ± 0.084	0.605	0.878	137.246 ± 5.872	134.866 ± 5.413	0.766	0.925
	33	7Networks_LH_DorsAttn_Post_4	0.544 ± 0.039	0.479 ± 0.056	0.346	0.529	2.667 ± 0.136	2.458 ± 0.207	0.402	0.654	140.301 ± 9.568	128.222 ± 14.270	0.483	0.661	0.411 ± 0.023	0.405 ± 0.020	0.848	0.992	2.390 ± 0.096	2.238 ± 0.084	0.232	0.712	123.013 ± 6.114	115.741 ± 5.292	0.369	0.866
	34	7Networks_LH_DorsAttn_Post_5	0.623 ± 0.045	0.360 ± 0.043	3.77e-05	0.000979	3.346 ± 0.183	2.014 ± 0.173	3.15e-07	8.2e-06	157.111 ± 10.819	91.028 ± 9.834	1.04e-05	0.000271	0.481 ± 0.023	0.483 ± 0.024	0.966	0.992	2.767 ± 0.105	2.692 ± 0.092	0.59	0.878	138.825 ± 6.261	134.927 ± 5.672	0.645	0.882
	35	7Networks_LH_DorsAttn_Post_6	0.551 ± 0.040	0.543 ± 0.064	0.916	0.916	2.739 ± 0.156	3.014 ± 0.282	0.395	0.654	139.255 ± 9.342	147.222 ± 17.090	0.683	0.812	0.542 ± 0.026	0.577 ± 0.024	0.326	0.769	2.990 ± 0.107	3.111 ± 0.102	0.413	0.878	147.919 ± 6.555	153.995 ± 6.264	0.503	0.872
	36	7Networks_LH_DorsAttn_Post_7	0.548 ± 0.036	0.429 ± 0.044	0.0397	0.147	2.536 ± 0.138	2.194 ± 0.173	0.125	0.296	137.320 ± 8.992	106.583 ± 10.742	0.0296	0.088	0.528 ± 0.024	0.554 ± 0.025	0.445	0.769	2.866 ± 0.093	2.882 ± 0.087	0.897	0.897	135.722 ± 5.736	146.649 ± 5.576	0.172	0.64
	37	7Networks_LH_DorsAttn_Post_8	0.356 ± 0.032	0.295 ± 0.056	0.341	0.529	1.752 ± 0.125	1.500 ± 0.195	0.279	0.518	89.046 ± 8.009	72.083 ± 12.264	0.249	0.392	0.388 ± 0.021	0.384 ± 0.020	0.894	0.992	2.099 ± 0.088	2.066 ± 0.085	0.788	0.878	101.084 ± 5.329	100.899 ± 5.131	0.98	0.98
	38	7Networks_LH_DorsAttn_Post_9	0.445 ± 0.031	0.393 ± 0.043	0.322	0.529	1.928 ± 0.100	1.833 ± 0.141	0.585	0.717	120.745 ± 7.901	102.222 ± 10.303	0.156	0.27	0.395 ± 0.020	0.397 ± 0.020	0.944	0.992	2.162 ± 0.078	2.125 ± 0.076	0.732	0.878	105.727 ± 5.164	111.045 ± 5.237	0.47	0.872
	39	7Networks_LH_DorsAttn_Post_10	0.413 ± 0.031	0.330 ± 0.039	0.097	0.253	2.131 ± 0.123	1.833 ± 0.159	0.142	0.307	113.542 ± 8.127	88.167 ± 10.062	0.051	0.103	0.371 ± 0.019	0.402 ± 0.020	0.243	0.769	2.033 ± 0.074	2.188 ± 0.077	0.147	0.712	100.076 ± 4.778	111.642 ± 4.807	0.088	0.64
	40	7Networks_LH_DorsAttn_FEF_1	0.396 ± 0.034	0.368 ± 0.047	0.628	0.778	2.085 ± 0.119	2.153 ± 0.200	0.772	0.836	107.882 ± 8.568	107.833 ± 12.865	0.997	0.997	0.362 ± 0.018	0.308 ± 0.018	0.0329	0.769	2.104 ± 0.081	1.922 ± 0.084	0.12	0.712	108.765 ± 5.095	92.626 ± 5.186	0.0267	0.64
	41	7Networks_LH_DorsAttn_FEF_2	0.461 ± 0.033	0.298 ± 0.039	0.00171	0.00887	2.026 ± 0.109	1.375 ± 0.121	9.31e-05	0.00121	125.203 ± 8.470	87.500 ± 10.777	0.00665	0.0346	0.376 ± 0.018	0.357 ± 0.019	0.479	0.769	2.134 ± 0.080	1.929 ± 0.072	0.057	0.712	105.706 ± 5.054	101.760 ± 4.879	0.574	0.879
	42	7Networks_LH_DorsAttn_PrCv_1	0.356 ± 0.032	0.367 ± 0.053	0.867	0.916	1.987 ± 0.115	1.833 ± 0.174	0.462	0.667	93.307 ± 7.977	91.222 ± 11.523	0.882	0.955	0.284 ± 0.017	0.306 ± 0.019	0.377	0.769	1.754 ± 0.074	1.779 ± 0.070	0.81	0.878	87.291 ± 4.843	90.616 ± 4.908	0.63	0.882
	134	7Networks_RH_DorsAttn_Post_1	0.406 ± 0.034	0.347 ± 0.050	0.338	0.529	2.183 ± 0.136	1.764 ± 0.189	0.074	0.225	107.046 ± 9.053	79.194 ± 9.863	0.0389	0.092	0.284 ± 0.016	0.319 ± 0.017	0.14	0.769	1.762 ± 0.069	1.875 ± 0.077	0.274	0.712	87.468 ± 4.306	91.064 ± 4.620	0.569	0.879
	135	7Networks_RH_DorsAttn_Post_2	0.189 ± 0.021	0.145 ± 0.026	0.191	0.415	1.203 ± 0.097	1.028 ± 0.128	0.278	0.518	60.092 ± 6.075	40.278 ± 6.383	0.0257	0.088	0.171 ± 0.015	0.133 ± 0.015	0.073	0.769	1.134 ± 0.056	0.960 ± 0.050	0.0214	0.555	64.846 ± 3.883	56.184 ± 3.507	0.098	0.64
	136	7Networks_RH_DorsAttn_Post_3	0.266 ± 0.027	0.237 ± 0.039	0.536	0.733	1.477 ± 0.102	1.375 ± 0.170	0.607	0.717	62.889 ± 5.855	63.056 ± 9.850	0.988	0.997	0.199 ± 0.017	0.199 ± 0.013	0.992	0.992	1.177 ± 0.065	1.096 ± 0.057	0.348	0.823	59.615 ± 4.144	57.544 ± 3.691	0.709	0.922
	137	7Networks_RH_DorsAttn_Post_4	0.457 ± 0.038	0.440 ± 0.047	0.783	0.885	2.196 ± 0.124	2.167 ± 0.167	0.888	0.888	113.830 ± 9.022	108.667 ± 11.083	0.718	0.812	0.429 ± 0.023	0.389 ± 0.021	0.212	0.769	2.213 ± 0.088	2.181 ± 0.076	0.786	0.878	111.266 ± 5.720	104.226 ± 5.121	0.359	0.866
	138	7Networks_RH_DorsAttn_Post_5	0.511 ± 0.041	0.329 ± 0.040	0.00164	0.00887	2.471 ± 0.154	1.750 ± 0.170	0.00198	0.0172	122.771 ± 9.515	83.556 ± 10.444	0.00609	0.0346	0.374 ± 0.022	0.345 ± 0.022	0.355	0.769	1.972 ± 0.081	2.026 ± 0.084	0.647	0.878	98.456 ± 5.307	96.711 ± 5.431	0.818	0.925
	139	7Networks_RH_DorsAttn_Post_6	0.269 ± 0.026	0.274 ± 0.041	0.915	0.916	1.235 ± 0.098	1.347 ± 0.140	0.514	0.704	69.268 ± 6.911	63.333 ± 8.407	0.586	0.762	0.337 ± 0.020	0.321 ± 0.020	0.562	0.769	1.706 ± 0.076	1.734 ± 0.072	0.79	0.878	85.276 ± 4.945	83.548 ± 4.431	0.795	0.925
	140	7Networks_RH_DorsAttn_Post_7	0.588 ± 0.033	0.539 ± 0.060	0.471	0.681	2.837 ± 0.116	2.667 ± 0.196	0.457	0.667	139.425 ± 8.088	122.167 ± 12.799	0.256	0.392	0.438 ± 0.022	0.459 ± 0.023	0.516	0.769	2.367 ± 0.084	2.496 ± 0.082	0.271	0.712	108.704 ± 5.318	114.494 ± 5.115	0.433	0.866
	141	7Networks_RH_DorsAttn_Post_8	0.597 ± 0.043	0.379 ± 0.035	0.000112	0.00146	2.948 ± 0.159	2.292 ± 0.167	0.00502	0.0326	141.869 ± 10.518	84.361 ± 8.496	3.13e-05	0.000407	0.521 ± 0.024	0.483 ± 0.022	0.237	0.769	2.785 ± 0.092	2.624 ± 0.076	0.179	0.712	123.084 ± 5.386	117.120 ± 4.784	0.408	0.866
	142	7Networks_RH_DorsAttn_Post_9	0.439 ± 0.031	0.379 ± 0.039	0.238	0.475	1.974 ± 0.101	2.056 ± 0.161	0.667	0.754	118.078 ± 7.963	93.639 ± 9.321	0.0478	0.103	0.395 ± 0.020	0.411 ± 0.018	0.553	0.769	2.000 ± 0.073	2.129 ± 0.067	0.193	0.712	104.547 ± 5.103	110.715 ± 4.600	0.37	0.866
	143	7Networks_RH_DorsAttn_Post_10	0.219 ± 0.024	0.164 ± 0.027	0.131	0.31	1.059 ± 0.085	0.833 ± 0.095	0.078	0.225	58.131 ± 6.004	40.222 ± 6.155	0.0386	0.092	0.224 ± 0.015	0.226 ± 0.014	0.947	0.992	1.241 ± 0.059	1.252 ± 0.059	0.893	0.897	59.965 ± 3.653	67.854 ± 4.020	0.147	0.64
	144	7Networks_RH_DorsAttn_FEF_1	0.317 ± 0.024	0.244 ± 0.036	0.094	0.253	1.797 ± 0.097	1.403 ± 0.129	0.0159	0.083	87.412 ± 6.536	63.917 ± 8.069	0.025	0.088	0.278 ± 0.016	0.256 ± 0.014	0.312	0.769	1.658 ± 0.067	1.614 ± 0.068	0.642	0.878	80.871 ± 4.114	73.788 ± 3.947	0.215	0.697
	145	7Networks_RH_DorsAttn_FEF_2	0.372 ± 0.029	0.278 ± 0.032	0.0352	0.147	1.660 ± 0.096	1.375 ± 0.116	0.061	0.225	100.183 ± 7.441	78.111 ± 8.713	0.056	0.103	0.320 ± 0.018	0.304 ± 0.016	0.512	0.769	1.815 ± 0.072	1.760 ± 0.065	0.569	0.878	84.724 ± 4.356	83.605 ± 4.254	0.854	0.925
	146	7Networks_RH_DorsAttn_PrCv_1	0.285 ± 0.028	0.269 ± 0.036	0.735	0.868	1.523 ± 0.096	1.556 ± 0.137	0.845	0.879	71.895 ± 6.981	67.722 ± 8.529	0.705	0.812	0.254 ± 0.015	0.229 ± 0.014	0.232	0.769	1.537 ± 0.061	1.431 ± 0.062	0.223	0.712	76.035 ± 3.815	68.240 ± 3.850	0.151	0.64
Salience/ Ventral Attention	43	7Networks_LH_SalVentAttn_ParOper_1	0.241 ± 0.026	0.263 ± 0.042	0.658	0.893	1.216 ± 0.084	1.167 ± 0.144	0.769	0.806	48.915 ± 4.292	39.556 ± 6.042	0.209	0.287	0.385 ± 0.023	0.278 ± 0.022	0.000878	0.0109	2.013 ± 0.080	1.555 ± 0.064	9.12e-06	0.000201	73.190 ± 3.613	56.588 ± 2.987	0.000422	0.00266
	44	7Networks_LH_SalVentAttn_ParOper_2	0.313 ± 0.028	0.257 ± 0.035	0.206	0.413	1.634 ± 0.099	1.333 ± 0.157	0.108	0.198	54.771 ± 4.572	39.861 ± 6.522	0.063	0.127	0.372 ± 0.022	0.336 ± 0.017	0.193	0.25	1.992 ± 0.083	1.826 ± 0.071	0.129	0.203	67.570 ± 3.627	58.287 ± 2.757	0.042	0.058
	45	7Networks_LH_SalVentAttn_ParOper_3	0.309 ± 0.030	0.245 ± 0.034	0.16	0.39	1.575 ± 0.090	1.319 ± 0.122	0.093	0.193	59.556 ± 5.161	36.556 ± 4.894	0.00143	0.0105	0.371 ± 0.021	0.296 ± 0.015	0.00378	0.0277	1.942 ± 0.074	1.609 ± 0.063	0.000671	0.00739	73.484 ± 3.602	55.205 ± 2.790	6.62e-05	0.000729
	46	7Networks_LH_SalVentAttn_FrOperIns_1	0.210 ± 0.023	0.074 ± 0.021	2.25e-05	0.000494	1.216 ± 0.096	0.500 ± 0.095	3.03e-07	6.67e-06	37.425 ± 4.047	11.778 ± 2.845	4.87e-07	1.07e-05	0.318 ± 0.020	0.264 ± 0.016	0.0339	0.107	1.724 ± 0.077	1.452 ± 0.065	0.00716	0.0309	59.443 ± 3.471	44.264 ± 2.589	0.000483	0.00266
	47	7Networks_LH_SalVentAttn_FrOperIns_2	0.226 ± 0.024	0.304 ± 0.049	0.157	0.39	1.314 ± 0.093	1.333 ± 0.165	0.918	0.918	39.190 ± 4.330	36.528 ± 5.465	0.703	0.703	0.335 ± 0.019	0.293 ± 0.015	0.092	0.155	1.851 ± 0.075	1.562 ± 0.064	0.00353	0.0246	61.985 ± 3.431	49.261 ± 2.630	0.00335	0.00819
	48	7Networks_LH_SalVentAttn_FrOperIns_3	0.072 ± 0.013	0.039 ± 0.013	0.078	0.291	0.418 ± 0.062	0.264 ± 0.068	0.096	0.193	12.549 ± 2.495	6.556 ± 1.980	0.061	0.127	0.151 ± 0.015	0.149 ± 0.013	0.898	0.907	1.033 ± 0.064	0.866 ± 0.058	0.053	0.106	30.597 ± 2.576	24.132 ± 2.108	0.052	0.068
	49	7Networks_LH_SalVentAttn_FrOperIns_4	0.269 ± 0.026	0.266 ± 0.042	0.95	0.96	1.451 ± 0.102	1.250 ± 0.131	0.227	0.333	45.490 ± 4.295	32.194 ± 4.509	0.0341	0.083	0.297 ± 0.020	0.300 ± 0.016	0.907	0.907	1.615 ± 0.073	1.544 ± 0.064	0.461	0.507	54.076 ± 3.205	51.256 ± 2.899	0.514	0.514
	50	7Networks_LH_SalVentAttn_PFCl_1	0.124 ± 0.018	0.095 ± 0.026	0.354	0.65	0.719 ± 0.065	0.458 ± 0.088	0.0185	0.069	24.118 ± 2.969	17.583 ± 4.121	0.2	0.287	0.185 ± 0.016	0.123 ± 0.018	0.00916	0.0403	0.977 ± 0.056	0.765 ± 0.049	0.00447	0.0246	37.489 ± 2.812	28.118 ± 2.356	0.0108	0.0199
	51	7Networks_LH_SalVentAttn_Med_1	0.280 ± 0.029	0.300 ± 0.043	0.696	0.893	1.542 ± 0.090	1.333 ± 0.134	0.197	0.31	43.268 ± 4.199	33.722 ± 4.493	0.122	0.207	0.351 ± 0.021	0.303 ± 0.023	0.116	0.17	2.086 ± 0.076	1.852 ± 0.070	0.0235	0.057	62.754 ± 3.178	52.809 ± 2.844	0.02	0.0314
	52	7Networks_LH_SalVentAttn_Med_2	0.139 ± 0.020	0.131 ± 0.031	0.815	0.914	0.804 ± 0.074	0.681 ± 0.090	0.291	0.4	26.510 ± 3.171	19.639 ± 3.459	0.145	0.228	0.195 ± 0.015	0.157 ± 0.019	0.123	0.17	1.061 ± 0.049	1.035 ± 0.050	0.715	0.749	38.856 ± 2.365	34.480 ± 2.306	0.186	0.203
	53	7Networks_LH_SalVentAttn_Med_3	0.146 ± 0.019	0.183 ± 0.039	0.386	0.653	0.869 ± 0.070	0.792 ± 0.108	0.549	0.635	23.961 ± 3.228	21.611 ± 3.859	0.641	0.703	0.210 ± 0.019	0.157 ± 0.011	0.0167	0.061	1.099 ± 0.062	0.965 ± 0.048	0.088	0.148	37.448 ± 2.843	28.099 ± 2.037	0.00769	0.0169
	147	7Networks_RH_SalVentAttn_TempOccPar_1	0.166 ± 0.020	0.097 ± 0.024	0.0272	0.15	0.804 ± 0.072	0.528 ± 0.084	0.0137	0.069	38.667 ± 4.313	19.722 ± 4.575	0.00295	0.0162	0.164 ± 0.017	0.160 ± 0.013	0.885	0.907	0.891 ± 0.049	0.793 ± 0.049	0.158	0.227	40.051 ± 2.793	33.765 ± 2.507	0.094	0.109
	148	7Networks_RH_SalVentAttn_TempOccPar_2	0.249 ± 0.027	0.157 ± 0.028	0.0202	0.148	1.190 ± 0.085	0.875 ± 0.106	0.0221	0.069	53.739 ± 4.772	27.778 ± 5.016	0.000236	0.0026	0.257 ± 0.019	0.215 ± 0.015	0.081	0.155	1.332 ± 0.056	1.162 ± 0.053	0.0292	0.064	55.109 ± 3.106	44.475 ± 2.636	0.00922	0.0184
	149	7Networks_RH_SalVentAttn_TempOccPar_3	0.330 ± 0.027	0.301 ± 0.040	0.545	0.856	1.778 ± 0.104	1.444 ± 0.125	0.042	0.103	54.614 ± 4.377	36.194 ± 5.032	0.00637	0.02	0.401 ± 0.023	0.342 ± 0.024	0.077	0.155	2.106 ± 0.081	1.906 ± 0.072	0.065	0.12	67.504 ± 3.638	54.075 ± 2.721	0.00322	0.00819
	150	7Networks_RH_SalVentAttn_PrC_1	0.095 ± 0.013	0.103 ± 0.031	0.831	0.914	0.601 ± 0.064	0.347 ± 0.063	0.00533	0.0391	20.693 ± 2.805	10.000 ± 2.465	0.00462	0.0181	0.132 ± 0.014	0.135 ± 0.011	0.872	0.907	0.785 ± 0.047	0.781 ± 0.046	0.956	0.956	28.754 ± 2.293	24.908 ± 1.864	0.193	0.203
	151	7Networks_RH_SalVentAttn_FrOperIns_1	0.008 ± 0.003	0.003 ± 0.002	0.197	0.413	0.131 ± 0.030	0.083 ± 0.038	0.334	0.426	2.693 ± 1.065	1.278 ± 0.865	0.304	0.386	0.064 ± 0.011	0.042 ± 0.005	0.072	0.155	0.418 ± 0.038	0.296 ± 0.028	0.0106	0.0309	14.668 ± 1.772	9.539 ± 1.134	0.015	0.0254
	152	7Networks_RH_SalVentAttn_FrOperIns_2	0.122 ± 0.019	0.073 ± 0.022	0.097	0.304	0.719 ± 0.072	0.361 ± 0.072	0.000534	0.00587	18.235 ± 2.207	9.194 ± 2.287	0.00495	0.0181	0.216 ± 0.019	0.178 ± 0.013	0.099	0.155	1.182 ± 0.062	1.082 ± 0.059	0.245	0.299	38.810 ± 2.829	27.751 ± 2.044	0.0016	0.00501
	153	7Networks_RH_SalVentAttn_FrOperIns_3	0.131 ± 0.022	0.144 ± 0.031	0.73	0.893	0.758 ± 0.080	0.694 ± 0.100	0.62	0.682	19.712 ± 2.934	16.083 ± 2.964	0.385	0.446	0.189 ± 0.017	0.136 ± 0.010	0.00831	0.0403	1.033 ± 0.056	0.845 ± 0.049	0.0112	0.0309	34.947 ± 2.943	23.111 ± 1.820	0.000663	0.00292
	154	7Networks_RH_SalVentAttn_FrOperIns_4	0.302 ± 0.031	0.327 ± 0.053	0.683	0.893	1.863 ± 0.108	1.458 ± 0.133	0.0191	0.069	40.693 ± 3.525	30.889 ± 4.127	0.073	0.133	0.331 ± 0.020	0.312 ± 0.022	0.523	0.639	1.985 ± 0.069	1.901 ± 0.070	0.396	0.458	54.810 ± 2.960	46.598 ± 2.656	0.0392	0.058
	155	7Networks_RH_SalVentAttn_Med_1	0.222 ± 0.024	0.360 ± 0.044	0.0066	0.073	1.353 ± 0.099	1.736 ± 0.145	0.0311	0.086	32.771 ± 3.664	38.722 ± 4.646	0.316	0.386	0.326 ± 0.020	0.233 ± 0.020	0.000994	0.0109	1.808 ± 0.072	1.562 ± 0.064	0.0109	0.0309	54.223 ± 3.230	38.329 ± 2.117	4.33e-05	0.000729
	156	7Networks_RH_SalVentAttn_Med_2	0.094 ± 0.014	0.154 ± 0.031	0.079	0.291	0.595 ± 0.054	0.736 ± 0.091	0.182	0.308	19.033 ± 2.589	21.194 ± 4.368	0.671	0.703	0.171 ± 0.016	0.128 ± 0.018	0.066	0.155	0.952 ± 0.050	0.868 ± 0.041	0.199	0.258	33.711 ± 2.513	28.475 ± 1.837	0.093	0.109
	157	7Networks_RH_SalVentAttn_Med_3	0.229 ± 0.025	0.231 ± 0.042	0.96	0.96	1.203 ± 0.086	1.069 ± 0.112	0.349	0.426	40.353 ± 4.114	27.222 ± 3.945	0.0223	0.061	0.226 ± 0.018	0.187 ± 0.013	0.086	0.155	1.228 ± 0.060	1.118 ± 0.052	0.165	0.227	40.648 ± 2.890	29.421 ± 1.865	0.00115	0.00423
Limbic	54	7Networks_LH_Limbic_OFC_1	0.534 ± 0.056	0.492 ± 0.056	0.599	0.682	1.157 ± 0.069	0.917 ± 0.096	0.0451	0.541	14.052 ± 1.162	12.639 ± 1.674	0.489	0.935	0.339 ± 0.084	0.261 ± 0.105	0.566	0.954	1.230 ± 0.051	1.254 ± 0.052	0.746	0.958	17.565 ± 0.972	18.838 ± 1.056	0.375	0.894
	55	7Networks_LH_Limbic_OFC_2	0.395 ± 0.054	0.334 ± 0.152	0.707	0.707	0.941 ± 0.068	0.917 ± 0.106	0.846	0.951	11.778 ± 1.042	13.083 ± 1.863	0.542	0.935	0.196 ± 0.149	0.227 ± 0.135	0.875	0.954	1.233 ± 0.054	1.325 ± 0.051	0.218	0.921	18.238 ± 1.019	20.080 ± 1.015	0.201	0.894
	56	7Networks_LH_Limbic_TempPole_1	0.255 ± 0.055	-0.278 ± 0.430	0.223	0.49	0.719 ± 0.063	0.722 ± 0.097	0.978	0.978	8.157 ± 0.986	10.472 ± 1.704	0.242	0.935	0.212 ± 0.149	0.291 ± 0.087	0.648	0.954	1.246 ± 0.055	1.292 ± 0.051	0.539	0.958	17.706 ± 1.056	18.518 ± 1.015	0.58	0.894
	57	7Networks_LH_Limbic_TempPole_2	0.257 ± 0.033	-0.020 ± 0.269	0.31	0.49	0.627 ± 0.066	0.556 ± 0.068	0.45	0.697	7.739 ± 1.033	8.472 ± 1.463	0.683	0.935	0.090 ± 0.150	0.022 ± 0.141	0.739	0.954	0.975 ± 0.049	0.965 ± 0.045	0.882	0.958	13.362 ± 0.876	14.019 ± 0.857	0.592	0.894
	58	7Networks_LH_Limbic_TempPole_3	0.304 ± 0.058	0.129 ± 0.138	0.247	0.49	0.778 ± 0.067	0.583 ± 0.100	0.109	0.657	7.895 ± 0.946	6.972 ± 1.414	0.588	0.935	0.329 ± 0.067	0.268 ± 0.087	0.579	0.954	1.165 ± 0.050	1.252 ± 0.052	0.23	0.921	16.704 ± 0.939	17.887 ± 1.008	0.391	0.894
	59	7Networks_LH_Limbic_TempPole_4	0.069 ± 0.049	0.105 ± 0.031	0.532	0.682	0.288 ± 0.048	0.222 ± 0.057	0.38	0.697	3.451 ± 0.715	3.556 ± 1.058	0.935	0.935	0.070 ± 0.117	0.095 ± 0.103	0.871	0.954	0.803 ± 0.043	0.814 ± 0.042	0.847	0.958	11.605 ± 0.770	11.882 ± 0.788	0.801	0.894
	158	7Networks_RH_Limbic_OFC_1	0.324 ± 0.034	0.073 ± 0.252	0.327	0.49	0.699 ± 0.059	0.778 ± 0.089	0.465	0.697	9.386 ± 1.054	10.944 ± 1.600	0.417	0.935	-0.006 ± 0.162	0.300 ± 0.054	0.074	0.884	0.810 ± 0.044	0.986 ± 0.046	0.00567	0.068	12.091 ± 0.841	15.464 ± 0.955	0.00819	0.098
	159	7Networks_RH_Limbic_OFC_2	0.471 ± 0.039	-0.012 ± 0.394	0.227	0.49	0.993 ± 0.074	0.847 ± 0.094	0.224	0.697	11.529 ± 1.097	11.167 ± 1.704	0.858	0.935	0.115 ± 0.168	0.284 ± 0.099	0.388	0.954	1.182 ± 0.048	1.235 ± 0.048	0.433	0.958	17.129 ± 0.884	17.642 ± 0.879	0.681	0.894
	160	7Networks_RH_Limbic_OFC_3	0.274 ± 0.056	0.173 ± 0.199	0.626	0.682	0.634 ± 0.057	0.611 ± 0.067	0.796	0.951	8.745 ± 0.972	9.417 ± 1.496	0.707	0.935	-0.112 ± 0.159	0.037 ± 0.086	0.411	0.954	0.625 ± 0.041	0.621 ± 0.036	0.94	0.958	9.403 ± 0.736	9.642 ± 0.753	0.82	0.894
	161	7Networks_RH_Limbic_TempPole_1	0.280 ± 0.034	-0.236 ± 0.427	0.232	0.49	0.641 ± 0.065	0.764 ± 0.100	0.303	0.697	7.346 ± 1.072	8.667 ± 1.397	0.454	0.935	0.147 ± 0.147	0.339 ± 0.061	0.23	0.954	1.182 ± 0.049	1.186 ± 0.048	0.958	0.958	16.339 ± 0.925	16.339 ± 0.896	1	1
	162	7Networks_RH_Limbic_TempPole_2	0.334 ± 0.035	-0.048 ± 0.245	0.128	0.49	0.706 ± 0.062	0.611 ± 0.083	0.362	0.697	7.974 ± 0.925	8.167 ± 1.506	0.913	0.935	0.098 ± 0.150	0.100 ± 0.136	0.992	0.992	1.013 ± 0.049	1.021 ± 0.047	0.901	0.958	13.732 ± 0.892	14.348 ± 0.860	0.619	0.894
	163	7Networks_RH_Limbic_TempPole_3	0.122 ± 0.025	-0.300 ± 0.402	0.299	0.49	0.333 ± 0.048	0.319 ± 0.071	0.871	0.951	3.007 ± 0.603	4.222 ± 1.223	0.375	0.935	-0.005 ± 0.160	0.095 ± 0.106	0.602	0.954	0.838 ± 0.043	0.847 ± 0.046	0.886	0.958	11.018 ± 0.792	11.699 ± 0.865	0.562	0.894
Control	60	7Networks_LH_Cont_Par_1	0.622 ± 0.036	0.538 ± 0.043	0.137	0.411	3.379 ± 0.136	3.167 ± 0.207	0.393	0.661	216.353 ± 11.593	188.472 ± 16.203	0.164	0.451	0.580 ± 0.024	0.638 ± 0.025	0.096	0.72	3.352 ± 0.109	3.576 ± 0.114	0.155	0.8	221.914 ± 8.872	237.840 ± 8.914	0.206	0.947
	61	7Networks_LH_Cont_Par_2	0.599 ± 0.030	0.596 ± 0.056	0.953	0.988	3.275 ± 0.141	3.278 ± 0.210	0.99	0.992	197.399 ± 10.296	195.306 ± 19.075	0.923	0.943	0.790 ± 0.026	0.819 ± 0.026	0.422	0.779	4.291 ± 0.110	4.440 ± 0.102	0.321	0.8	281.970 ± 9.078	289.769 ± 8.969	0.541	0.947
	62	7Networks_LH_Cont_Par_3	0.484 ± 0.031	0.319 ± 0.036	0.000686	0.0206	2.693 ± 0.148	1.944 ± 0.201	0.00312	0.0468	162.170 ± 10.762	109.972 ± 13.253	0.00261	0.0477	0.408 ± 0.021	0.444 ± 0.023	0.239	0.779	2.316 ± 0.091	2.520 ± 0.103	0.14	0.8	152.066 ± 7.335	160.136 ± 8.013	0.458	0.947
	63	7Networks_LH_Cont_Temp_1	0.389 ± 0.029	0.375 ± 0.041	0.788	0.985	2.150 ± 0.125	2.153 ± 0.194	0.992	0.992	120.366 ± 9.192	122.472 ± 14.167	0.901	0.943	0.245 ± 0.017	0.259 ± 0.015	0.534	0.779	1.549 ± 0.076	1.605 ± 0.068	0.587	0.881	98.744 ± 6.152	94.235 ± 5.445	0.583	0.947
	64	7Networks_LH_Cont_OFC_1	0.139 ± 0.020	0.104 ± 0.019	0.205	0.513	0.980 ± 0.096	0.819 ± 0.089	0.22	0.543	53.804 ± 7.261	42.250 ± 6.934	0.251	0.606	0.183 ± 0.014	0.185 ± 0.014	0.905	0.905	1.230 ± 0.065	1.245 ± 0.065	0.876	0.906	79.078 ± 5.633	81.624 ± 5.188	0.74	0.965
	65	7Networks_LH_Cont_PFCl_1	0.476 ± 0.032	0.436 ± 0.051	0.501	0.834	2.621 ± 0.130	2.417 ± 0.214	0.416	0.661	146.314 ± 9.323	140.083 ± 16.348	0.741	0.943	0.465 ± 0.021	0.485 ± 0.020	0.495	0.779	2.638 ± 0.092	2.725 ± 0.086	0.491	0.8	161.782 ± 7.206	168.838 ± 6.755	0.475	0.947
	66	7Networks_LH_Cont_PFCl_2	0.259 ± 0.022	0.284 ± 0.036	0.546	0.852	1.706 ± 0.101	1.653 ± 0.150	0.769	0.931	97.922 ± 8.315	106.250 ± 13.152	0.593	0.943	0.456 ± 0.021	0.448 ± 0.021	0.777	0.804	2.580 ± 0.089	2.461 ± 0.089	0.345	0.8	170.739 ± 7.109	167.939 ± 7.392	0.785	0.981
	67	7Networks_LH_Cont_PFCl_3	0.567 ± 0.032	0.451 ± 0.042	0.03	0.157	3.078 ± 0.124	2.694 ± 0.213	0.122	0.543	183.111 ± 10.368	145.333 ± 14.158	0.033	0.165	0.649 ± 0.024	0.687 ± 0.027	0.294	0.779	3.597 ± 0.103	3.628 ± 0.104	0.834	0.893	227.114 ± 8.541	236.104 ± 8.234	0.449	0.947
	68	7Networks_LH_Cont_PFCl_4	0.397 ± 0.029	0.398 ± 0.045	0.987	0.988	2.222 ± 0.114	2.194 ± 0.212	0.908	0.992	123.503 ± 8.618	122.194 ± 13.492	0.935	0.943	0.509 ± 0.023	0.447 ± 0.022	0.05	0.501	2.691 ± 0.090	2.412 ± 0.082	0.0224	0.224	176.299 ± 7.949	152.424 ± 6.808	0.0228	0.342
	69	7Networks_LH_Cont_PFCl_5	0.247 ± 0.025	0.254 ± 0.033	0.879	0.988	1.405 ± 0.100	1.569 ± 0.176	0.419	0.661	77.098 ± 7.357	78.778 ± 10.560	0.896	0.943	0.355 ± 0.021	0.336 ± 0.020	0.505	0.779	2.008 ± 0.085	1.906 ± 0.077	0.375	0.8	128.830 ± 7.010	121.473 ± 6.514	0.442	0.947
	70	7Networks_LH_Cont_pCun_1	0.125 ± 0.013	0.109 ± 0.048	0.742	0.968	0.850 ± 0.070	0.972 ± 0.119	0.375	0.661	64.993 ± 6.717	66.861 ± 10.228	0.879	0.943	0.280 ± 0.017	0.288 ± 0.016	0.727	0.779	1.633 ± 0.064	1.659 ± 0.066	0.777	0.893	126.613 ± 6.178	130.593 ± 6.173	0.649	0.947
	71	7Networks_LH_Cont_Cing_1	0.112 ± 0.014	0.089 ± 0.017	0.292	0.548	0.876 ± 0.080	0.694 ± 0.106	0.174	0.543	62.771 ± 7.274	46.806 ± 8.780	0.163	0.451	0.208 ± 0.013	0.216 ± 0.014	0.696	0.779	1.299 ± 0.060	1.334 ± 0.056	0.668	0.893	99.737 ± 5.622	102.687 ± 5.311	0.703	0.959
	72	7Networks_LH_Cont_Cing_2	0.068 ± 0.009	0.039 ± 0.006	0.0072	0.072	0.686 ± 0.056	0.653 ± 0.080	0.731	0.931	38.170 ± 4.701	23.861 ± 3.880	0.0198	0.149	0.171 ± 0.012	0.182 ± 0.011	0.536	0.779	1.291 ± 0.058	1.308 ± 0.054	0.83	0.893	84.197 ± 5.139	90.151 ± 4.612	0.389	0.947
	164	7Networks_RH_Cont_Par_1	0.316 ± 0.031	0.222 ± 0.032	0.0365	0.157	1.810 ± 0.134	1.403 ± 0.154	0.0472	0.354	113.033 ± 10.344	76.583 ± 10.023	0.0122	0.122	0.309 ± 0.019	0.329 ± 0.019	0.447	0.779	1.813 ± 0.080	1.892 ± 0.082	0.491	0.8	120.035 ± 6.662	124.151 ± 6.688	0.663	0.947
	165	7Networks_RH_Cont_Par_2	0.750 ± 0.037	0.575 ± 0.047	0.00384	0.058	4.046 ± 0.153	3.167 ± 0.222	0.00139	0.0417	239.882 ± 12.220	179.028 ± 16.213	0.00318	0.0477	0.628 ± 0.025	0.648 ± 0.026	0.58	0.779	3.413 ± 0.107	3.452 ± 0.100	0.79	0.893	210.132 ± 8.455	209.788 ± 8.286	0.977	1
	166	7Networks_RH_Cont_Par_3	0.473 ± 0.029	0.397 ± 0.062	0.269	0.548	2.497 ± 0.125	2.389 ± 0.189	0.635	0.907	154.301 ± 9.836	138.111 ± 14.875	0.366	0.783	0.613 ± 0.025	0.632 ± 0.024	0.591	0.779	3.337 ± 0.098	3.384 ± 0.094	0.73	0.893	205.620 ± 8.344	208.113 ± 7.532	0.825	0.989
	167	7Networks_RH_Cont_Temp_1	0.383 ± 0.029	0.329 ± 0.041	0.289	0.548	2.183 ± 0.130	1.917 ± 0.173	0.221	0.543	115.320 ± 9.116	94.528 ± 11.813	0.165	0.451	0.245 ± 0.017	0.273 ± 0.016	0.24	0.779	1.592 ± 0.074	1.704 ± 0.073	0.286	0.8	91.975 ± 5.674	91.976 ± 5.233	1	1
	168	7Networks_RH_Cont_PFCv_1	0.117 ± 0.020	0.064 ± 0.012	0.0203	0.152	0.830 ± 0.083	0.681 ± 0.092	0.231	0.543	49.176 ± 7.346	29.111 ± 5.508	0.0299	0.165	0.197 ± 0.013	0.188 ± 0.012	0.608	0.779	1.316 ± 0.061	1.292 ± 0.059	0.772	0.893	83.782 ± 5.041	83.139 ± 5.344	0.93	1
	169	7Networks_RH_Cont_PFCl_1	0.448 ± 0.031	0.379 ± 0.044	0.199	0.513	2.405 ± 0.132	2.083 ± 0.179	0.15	0.543	133.660 ± 9.152	121.528 ± 13.466	0.457	0.858	0.373 ± 0.019	0.383 ± 0.018	0.712	0.779	2.197 ± 0.083	2.353 ± 0.087	0.194	0.8	125.246 ± 6.435	124.984 ± 5.447	0.975	1
	170	7Networks_RH_Cont_PFCl_2	0.416 ± 0.032	0.309 ± 0.057	0.105	0.394	2.359 ± 0.120	2.056 ± 0.195	0.186	0.543	136.235 ± 10.347	121.056 ± 14.991	0.406	0.812	0.505 ± 0.022	0.520 ± 0.023	0.639	0.779	2.722 ± 0.090	2.835 ± 0.093	0.377	0.8	167.757 ± 6.970	174.927 ± 7.490	0.484	0.947
	171	7Networks_RH_Cont_PFCl_3	0.560 ± 0.032	0.456 ± 0.037	0.0352	0.157	3.216 ± 0.140	2.917 ± 0.208	0.235	0.543	173.007 ± 10.734	142.028 ± 12.482	0.062	0.231	0.641 ± 0.027	0.615 ± 0.024	0.473	0.779	3.453 ± 0.099	3.315 ± 0.091	0.304	0.8	202.435 ± 8.391	197.082 ± 7.432	0.633	0.947
	172	7Networks_RH_Cont_PFCl_4	0.408 ± 0.028	0.436 ± 0.041	0.568	0.852	2.379 ± 0.118	2.528 ± 0.153	0.443	0.664	123.190 ± 8.426	124.194 ± 11.353	0.943	0.943	0.513 ± 0.024	0.496 ± 0.022	0.588	0.779	2.711 ± 0.092	2.706 ± 0.084	0.965	0.965	159.884 ± 7.227	160.753 ± 6.649	0.929	1
	173	7Networks_RH_Cont_PFCl_5	0.328 ± 0.026	0.235 ± 0.053	0.118	0.394	2.092 ± 0.113	1.653 ± 0.153	0.0225	0.225	119.255 ± 9.720	90.750 ± 10.063	0.043	0.184	0.449 ± 0.022	0.463 ± 0.018	0.63	0.779	2.423 ± 0.086	2.527 ± 0.080	0.376	0.8	161.575 ± 7.306	169.840 ± 6.894	0.411	0.947
	174	7Networks_RH_Cont_PFCl_6	0.340 ± 0.027	0.322 ± 0.037	0.702	0.957	1.987 ± 0.121	1.931 ± 0.156	0.775	0.931	106.013 ± 8.800	99.361 ± 11.478	0.646	0.943	0.487 ± 0.023	0.422 ± 0.021	0.0389	0.501	2.673 ± 0.091	2.332 ± 0.081	0.00526	0.158	157.595 ± 7.668	137.449 ± 6.620	0.0471	0.471
	175	7Networks_RH_Cont_PFCl_7	0.514 ± 0.033	0.481 ± 0.065	0.662	0.945	2.804 ± 0.121	2.778 ± 0.174	0.902	0.992	152.484 ± 10.041	142.472 ± 13.482	0.552	0.943	0.507 ± 0.022	0.580 ± 0.022	0.0201	0.501	2.770 ± 0.090	3.094 ± 0.091	0.0113	0.17	154.942 ± 7.109	182.748 ± 7.044	0.00558	0.168
	176	7Networks_RH_Cont_pCun_1	0.141 ± 0.014	0.137 ± 0.044	0.929	0.988	0.908 ± 0.074	1.153 ± 0.111	0.07	0.421	70.353 ± 7.035	75.222 ± 9.145	0.674	0.943	0.204 ± 0.015	0.226 ± 0.014	0.275	0.779	1.284 ± 0.057	1.384 ± 0.054	0.201	0.8	90.587 ± 5.246	101.313 ± 5.164	0.145	0.947
	177	7Networks_RH_Cont_Cing_1	0.168 ± 0.015	0.168 ± 0.021	0.988	0.988	1.209 ± 0.080	1.347 ± 0.119	0.337	0.661	84.523 ± 7.335	83.056 ± 10.270	0.908	0.943	0.283 ± 0.016	0.263 ± 0.014	0.344	0.779	1.661 ± 0.064	1.598 ± 0.056	0.458	0.8	122.516 ± 5.881	116.993 ± 4.900	0.471	0.947
	178	7Networks_RH_Cont_Cing_2	0.085 ± 0.009	0.066 ± 0.013	0.229	0.529	0.876 ± 0.068	0.750 ± 0.092	0.273	0.586	49.255 ± 5.598	38.861 ± 7.356	0.263	0.606	0.202 ± 0.013	0.185 ± 0.010	0.33	0.779	1.372 ± 0.053	1.313 ± 0.052	0.422	0.8	94.613 ± 4.947	90.640 ± 4.329	0.546	0.947
	179	7Networks_RH_Cont_PFCmp_1	0.290 ± 0.020	0.239 ± 0.046	0.313	0.552	2.092 ± 0.098	2.042 ± 0.138	0.769	0.931	121.621 ± 8.950	118.639 ± 11.666	0.84	0.943	0.425 ± 0.019	0.437 ± 0.019	0.653	0.779	2.415 ± 0.077	2.487 ± 0.076	0.507	0.8	167.656 ± 7.062	174.922 ± 6.736	0.457	0.947
	180	7Networks_RH_Cont_PFCmp_2	0.268 ± 0.024	0.263 ± 0.034	0.909	0.988	1.725 ± 0.103	1.722 ± 0.148	0.986	0.992	89.895 ± 8.490	86.417 ± 10.012	0.791	0.943	0.353 ± 0.018	0.324 ± 0.017	0.247	0.779	1.939 ± 0.074	1.906 ± 0.066	0.736	0.893	120.284 ± 5.864	115.976 ± 5.724	0.599	0.947
Default	73	7Networks_LH_Default_Temp_1	0.547 ± 0.037	0.356 ± 0.042	0.000814	0.0025	3.673 ± 0.192	3.083 ± 0.263	0.072	0.151	433.503 ± 28.032	330.667 ± 33.710	0.0202	0.055	0.453 ± 0.023	0.394 ± 0.017	0.0397	0.0481	3.392 ± 0.128	3.221 ± 0.108	0.307	0.382	444.835 ± 20.073	415.812 ± 18.481	0.288	0.35
	74	7Networks_LH_Default_Temp_2	0.439 ± 0.037	0.353 ± 0.044	0.133	0.171	3.020 ± 0.206	3.056 ± 0.304	0.922	0.922	330.431 ± 27.874	297.611 ± 34.512	0.46	0.605	0.411 ± 0.023	0.305 ± 0.017	0.000231	0.0013	3.066 ± 0.126	2.388 ± 0.110	5.74e-05	0.00196	392.238 ± 19.586	300.019 ± 16.212	0.000305	0.00244
	75	7Networks_LH_Default_Temp_3	0.316 ± 0.029	0.270 ± 0.030	0.272	0.338	2.327 ± 0.139	2.236 ± 0.193	0.704	0.852	276.745 ± 22.440	272.861 ± 27.216	0.912	0.953	0.483 ± 0.023	0.375 ± 0.017	0.000176	0.0013	3.537 ± 0.122	3.099 ± 0.099	0.00551	0.0258	478.810 ± 19.886	399.793 ± 17.000	0.00261	0.00705
	76	7Networks_LH_Default_Temp_4	0.590 ± 0.036	0.370 ± 0.034	1.45e-05	7.43e-05	3.974 ± 0.174	3.069 ± 0.212	0.00121	0.00429	486.928 ± 28.225	361.222 ± 32.073	0.0037	0.0122	0.614 ± 0.024	0.527 ± 0.019	0.00585	0.0116	4.359 ± 0.132	4.129 ± 0.113	0.186	0.284	599.296 ± 21.770	543.191 ± 19.058	0.053	0.084
	77	7Networks_LH_Default_Temp_5	0.235 ± 0.023	0.152 ± 0.019	0.00601	0.0115	1.608 ± 0.113	1.431 ± 0.138	0.322	0.494	220.209 ± 21.119	173.583 ± 21.631	0.125	0.239	0.335 ± 0.018	0.254 ± 0.013	0.000255	0.0013	2.375 ± 0.098	2.033 ± 0.082	0.0077	0.0295	338.927 ± 16.087	280.353 ± 14.671	0.00729	0.016
	78	7Networks_LH_Default_Par_1	0.367 ± 0.030	0.381 ± 0.046	0.801	0.837	2.471 ± 0.160	3.069 ± 0.254	0.0477	0.11	330.863 ± 24.095	328.194 ± 34.732	0.95	0.953	0.607 ± 0.028	0.476 ± 0.020	0.000168	0.0013	4.101 ± 0.147	3.645 ± 0.120	0.0164	0.0465	542.304 ± 21.084	457.468 ± 17.389	0.00198	0.00569
	79	7Networks_LH_Default_Par_2	0.181 ± 0.022	0.131 ± 0.023	0.123	0.167	1.379 ± 0.124	1.111 ± 0.134	0.143	0.257	189.320 ± 17.837	136.778 ± 23.039	0.073	0.147	0.459 ± 0.025	0.345 ± 0.018	0.000215	0.0013	3.078 ± 0.127	2.781 ± 0.119	0.087	0.161	407.646 ± 20.115	308.311 ± 15.454	9.82e-05	0.00169
	80	7Networks_LH_Default_Par_3	0.496 ± 0.037	0.392 ± 0.043	0.068	0.104	3.536 ± 0.193	3.139 ± 0.282	0.247	0.392	385.948 ± 25.921	339.694 ± 35.219	0.292	0.395	0.497 ± 0.023	0.425 ± 0.020	0.0193	0.0262	3.441 ± 0.119	3.219 ± 0.117	0.185	0.284	434.567 ± 18.097	396.089 ± 16.519	0.117	0.163
	81	7Networks_LH_Default_Par_4	0.811 ± 0.041	0.619 ± 0.054	0.00526	0.011	5.686 ± 0.208	4.736 ± 0.283	0.00768	0.0221	595.830 ± 29.373	465.167 ± 40.384	0.00981	0.0301	0.971 ± 0.030	0.836 ± 0.026	0.000754	0.00248	6.463 ± 0.155	6.082 ± 0.137	0.066	0.139	772.370 ± 24.717	679.953 ± 22.308	0.00564	0.0135
	82	7Networks_LH_Default_PFC_1	0.303 ± 0.024	0.157 ± 0.024	2.89e-05	0.000111	1.987 ± 0.114	1.472 ± 0.194	0.0236	0.064	300.458 ± 22.109	173.556 ± 25.479	0.000231	0.00106	0.367 ± 0.019	0.343 ± 0.015	0.315	0.36	2.582 ± 0.097	2.522 ± 0.077	0.629	0.706	392.385 ± 17.816	390.301 ± 15.577	0.93	0.951
	83	7Networks_LH_Default_PFC_2	0.294 ± 0.027	0.109 ± 0.021	9.82e-08	1.51e-06	1.980 ± 0.128	0.861 ± 0.126	2.72e-09	1.25e-07	225.281 ± 21.062	94.667 ± 18.646	6.06e-06	6.97e-05	0.394 ± 0.020	0.291 ± 0.015	5.25e-05	0.00121	2.666 ± 0.105	2.207 ± 0.094	0.00117	0.00897	341.261 ± 16.201	264.221 ± 14.168	0.000365	0.00244
	84	7Networks_LH_Default_PFC_3	0.341 ± 0.025	0.237 ± 0.025	0.00336	0.00772	2.288 ± 0.123	1.931 ± 0.152	0.07	0.151	298.405 ± 22.521	248.111 ± 25.355	0.14	0.257	0.355 ± 0.017	0.337 ± 0.016	0.427	0.457	2.501 ± 0.088	2.421 ± 0.082	0.505	0.581	363.772 ± 16.185	363.007 ± 15.691	0.973	0.973
	85	7Networks_LH_Default_PFC_4	0.087 ± 0.014	0.034 ± 0.008	0.00137	0.00371	0.739 ± 0.094	0.375 ± 0.067	0.00191	0.00629	81.503 ± 12.683	43.500 ± 10.387	0.0214	0.055	0.284 ± 0.018	0.261 ± 0.015	0.337	0.369	2.122 ± 0.102	2.148 ± 0.095	0.848	0.848	260.111 ± 15.616	226.226 ± 13.585	0.102	0.147
	86	7Networks_LH_Default_PFC_5	0.289 ± 0.025	0.183 ± 0.025	0.00278	0.00674	2.007 ± 0.125	1.556 ± 0.165	0.0309	0.075	257.660 ± 22.145	193.722 ± 23.890	0.051	0.118	0.311 ± 0.015	0.303 ± 0.016	0.733	0.75	2.291 ± 0.092	2.238 ± 0.086	0.671	0.732	325.878 ± 15.404	334.687 ± 15.808	0.69	0.721
	87	7Networks_LH_Default_PFC_6	0.579 ± 0.034	0.320 ± 0.034	1.73e-07	1.59e-06	3.915 ± 0.166	2.694 ± 0.196	4.38e-06	6.72e-05	453.490 ± 25.232	279.722 ± 30.386	1.93e-05	0.000178	0.596 ± 0.022	0.524 ± 0.020	0.0172	0.0247	3.990 ± 0.113	3.664 ± 0.101	0.0319	0.073	517.428 ± 18.168	467.341 ± 17.044	0.0447	0.076
	88	7Networks_LH_Default_PFC_7	0.620 ± 0.038	0.351 ± 0.032	1.32e-07	1.52e-06	4.183 ± 0.174	2.903 ± 0.211	5.94e-06	6.84e-05	427.111 ± 24.978	259.833 ± 25.420	5.11e-06	6.97e-05	0.704 ± 0.026	0.611 ± 0.021	0.00631	0.0116	4.749 ± 0.135	4.508 ± 0.119	0.18	0.284	540.967 ± 19.787	469.101 ± 16.881	0.00586	0.0135
	89	7Networks_LH_Default_PFC_8	0.162 ± 0.017	0.084 ± 0.015	0.000655	0.00232	1.144 ± 0.085	0.889 ± 0.135	0.112	0.215	162.444 ± 14.366	105.222 ± 18.547	0.0158	0.0456	0.282 ± 0.016	0.229 ± 0.011	0.00729	0.0124	1.949 ± 0.088	1.687 ± 0.066	0.0172	0.0465	295.722 ± 16.387	253.840 ± 11.647	0.0376	0.066
	90	7Networks_LH_Default_PFC_9	0.491 ± 0.034	0.322 ± 0.036	0.000743	0.00244	3.418 ± 0.170	2.514 ± 0.200	0.000705	0.00324	327.869 ± 22.125	219.167 ± 25.244	0.00144	0.00552	0.587 ± 0.025	0.500 ± 0.021	0.00767	0.0126	3.815 ± 0.118	3.647 ± 0.109	0.295	0.377	432.157 ± 18.254	376.513 ± 15.818	0.0215	0.0412
	91	7Networks_LH_Default_PFC_10	0.364 ± 0.026	0.286 ± 0.027	0.0409	0.065	2.464 ± 0.119	2.500 ± 0.197	0.876	0.916	292.562 ± 17.818	273.472 ± 27.192	0.558	0.676	0.388 ± 0.017	0.391 ± 0.017	0.924	0.924	2.716 ± 0.086	2.758 ± 0.090	0.741	0.757	355.838 ± 15.241	376.151 ± 16.169	0.361	0.415
	92	7Networks_LH_Default_PFC_11	0.278 ± 0.026	0.200 ± 0.027	0.0371	0.061	1.771 ± 0.126	1.486 ± 0.162	0.167	0.284	222.876 ± 20.852	175.639 ± 27.299	0.171	0.271	0.318 ± 0.020	0.265 ± 0.015	0.038	0.0481	2.089 ± 0.094	1.948 ± 0.081	0.259	0.34	258.430 ± 14.882	237.468 ± 13.002	0.289	0.35
	93	7Networks_LH_Default_PFC_12	0.356 ± 0.024	0.389 ± 0.038	0.469	0.54	2.588 ± 0.144	2.778 ± 0.197	0.439	0.605	295.085 ± 20.212	292.944 ± 30.181	0.953	0.953	0.430 ± 0.020	0.348 ± 0.017	0.00173	0.00468	2.896 ± 0.095	2.518 ± 0.083	0.00278	0.016	344.142 ± 15.319	276.193 ± 12.920	0.000732	0.00306
	94	7Networks_LH_Default_PFC_13	0.191 ± 0.021	0.164 ± 0.024	0.392	0.474	1.444 ± 0.113	1.486 ± 0.162	0.833	0.912	150.065 ± 15.121	132.917 ± 18.690	0.477	0.609	0.209 ± 0.014	0.153 ± 0.011	0.00191	0.00489	1.661 ± 0.079	1.292 ± 0.065	0.000342	0.00393	200.830 ± 12.335	162.038 ± 10.878	0.0186	0.0372
	95	7Networks_LH_Default_pCunPCC_1	0.184 ± 0.018	0.186 ± 0.030	0.949	0.949	1.431 ± 0.093	1.597 ± 0.196	0.447	0.605	165.176 ± 16.658	156.139 ± 24.652	0.762	0.834	0.281 ± 0.015	0.224 ± 0.014	0.00632	0.0116	2.033 ± 0.081	1.744 ± 0.076	0.00925	0.0327	251.463 ± 12.932	193.901 ± 12.682	0.00154	0.00545
	96	7Networks_LH_Default_pCunPCC_2	0.472 ± 0.031	0.330 ± 0.034	0.00223	0.00569	3.229 ± 0.153	2.764 ± 0.227	0.092	0.183	324.301 ± 24.291	215.639 ± 22.600	0.00124	0.00519	0.581 ± 0.025	0.485 ± 0.019	0.00243	0.00559	3.904 ± 0.114	3.638 ± 0.104	0.085	0.161	403.078 ± 17.535	325.704 ± 14.006	0.000596	0.00274
	97	7Networks_LH_Default_pCunPCC_3	0.190 ± 0.020	0.036 ± 0.007	4.33e-12	1.99e-10	1.497 ± 0.116	0.611 ± 0.102	3.31e-08	7.62e-07	152.026 ± 15.441	37.722 ± 7.321	2.08e-10	9.57e-09	0.208 ± 0.014	0.196 ± 0.014	0.546	0.571	1.524 ± 0.082	1.562 ± 0.081	0.74	0.757	171.154 ± 11.802	156.273 ± 10.570	0.348	0.41
	98	7Networks_LH_Default_pCunPCC_4	0.241 ± 0.024	0.182 ± 0.025	0.087	0.129	1.667 ± 0.119	1.722 ± 0.152	0.774	0.886	168.719 ± 17.444	132.167 ± 18.961	0.158	0.27	0.367 ± 0.022	0.274 ± 0.016	0.000714	0.00248	2.494 ± 0.105	2.151 ± 0.087	0.0124	0.0382	271.311 ± 15.868	202.922 ± 11.884	0.000593	0.00274
	99	7Networks_LH_Default_PHC_1	0.060 ± 0.010	0.024 ± 0.007	0.00356	0.00779	0.621 ± 0.071	0.264 ± 0.063	0.000215	0.00141	74.157 ± 11.320	42.083 ± 12.699	0.061	0.128	0.110 ± 0.009	0.070 ± 0.007	0.000595	0.00228	0.954 ± 0.054	0.762 ± 0.045	0.00617	0.0258	134.314 ± 9.485	93.991 ± 7.495	0.000892	0.00342
	181	7Networks_RH_Default_Par_1	0.232 ± 0.023	0.203 ± 0.026	0.402	0.474	1.725 ± 0.126	1.750 ± 0.171	0.908	0.922	218.536 ± 19.652	181.778 ± 25.076	0.25	0.36	0.455 ± 0.024	0.358 ± 0.018	0.00135	0.00388	3.038 ± 0.109	2.704 ± 0.094	0.0203	0.0492	358.253 ± 17.455	287.416 ± 14.451	0.00184	0.00564
	182	7Networks_RH_Default_Par_2	0.587 ± 0.039	0.357 ± 0.036	2.04e-05	9.4e-05	3.784 ± 0.177	2.861 ± 0.211	0.000987	0.00413	435.595 ± 25.002	291.972 ± 28.215	0.000192	0.00106	0.537 ± 0.024	0.443 ± 0.019	0.00227	0.0055	3.600 ± 0.117	3.205 ± 0.099	0.0103	0.0338	425.443 ± 18.621	378.880 ± 14.290	0.0476	0.078
	183	7Networks_RH_Default_Par_3	0.363 ± 0.027	0.243 ± 0.034	0.00639	0.0118	2.458 ± 0.137	1.875 ± 0.162	0.00665	0.0204	262.967 ± 19.962	188.972 ± 25.411	0.0234	0.057	0.401 ± 0.020	0.347 ± 0.017	0.0396	0.0481	2.691 ± 0.100	2.489 ± 0.095	0.145	0.247	300.562 ± 15.504	276.993 ± 13.598	0.253	0.333
	184	7Networks_RH_Default_Temp_1	0.344 ± 0.029	0.174 ± 0.027	2.61e-05	0.000109	2.405 ± 0.145	1.625 ± 0.187	0.00121	0.00429	259.556 ± 19.932	159.333 ± 24.436	0.00177	0.00627	0.318 ± 0.017	0.265 ± 0.014	0.0155	0.023	2.362 ± 0.091	2.259 ± 0.081	0.399	0.47	296.309 ± 14.337	260.344 ± 12.566	0.06	0.091
	185	7Networks_RH_Default_Temp_2	0.450 ± 0.035	0.313 ± 0.034	0.00574	0.0115	3.163 ± 0.173	2.819 ± 0.238	0.245	0.392	286.588 ± 22.078	237.861 ± 27.018	0.164	0.27	0.381 ± 0.019	0.314 ± 0.015	0.00707	0.0124	2.790 ± 0.102	2.654 ± 0.095	0.33	0.399	323.311 ± 15.168	279.925 ± 13.188	0.0312	0.057
	186	7Networks_RH_Default_Temp_3	0.113 ± 0.016	0.081 ± 0.013	0.117	0.167	0.882 ± 0.078	0.847 ± 0.106	0.79	0.886	111.778 ± 13.590	102.583 ± 18.116	0.685	0.788	0.257 ± 0.015	0.175 ± 0.012	2.71e-05	0.00121	1.932 ± 0.081	1.558 ± 0.069	0.000477	0.00438	258.947 ± 13.988	190.447 ± 11.312	0.000151	0.00174
	187	7Networks_RH_Default_Temp_4	0.333 ± 0.024	0.244 ± 0.031	0.0234	0.0398	2.366 ± 0.117	2.056 ± 0.177	0.145	0.257	284.327 ± 19.919	232.528 ± 30.697	0.159	0.27	0.399 ± 0.020	0.335 ± 0.015	0.0119	0.0182	2.737 ± 0.094	2.685 ± 0.086	0.684	0.732	357.868 ± 16.643	338.372 ± 15.135	0.386	0.433
	188	7Networks_RH_Default_Temp_5	0.143 ± 0.019	0.070 ± 0.011	0.00124	0.00356	1.085 ± 0.096	0.764 ± 0.109	0.0285	0.073	130.837 ± 15.822	88.917 ± 15.471	0.06	0.128	0.209 ± 0.013	0.173 ± 0.011	0.0334	0.044	1.577 ± 0.076	1.452 ± 0.067	0.216	0.302	207.175 ± 12.373	194.259 ± 11.584	0.446	0.477
	189	7Networks_RH_Default_PFCv_1	0.253 ± 0.022	0.171 ± 0.023	0.0105	0.0185	1.569 ± 0.081	1.486 ± 0.140	0.611	0.759	237.503 ± 17.467	199.972 ± 23.575	0.203	0.301	0.311 ± 0.017	0.259 ± 0.014	0.0182	0.0253	2.109 ± 0.084	1.974 ± 0.069	0.216	0.302	316.461 ± 15.371	299.816 ± 13.066	0.41	0.449
	190	7Networks_RH_Default_PFCdPFCm_1	0.389 ± 0.027	0.195 ± 0.020	3.66e-08	8.42e-07	2.654 ± 0.137	1.792 ± 0.145	2.63e-05	0.000202	255.203 ± 18.289	137.750 ± 14.939	1.34e-06	3.08e-05	0.341 ± 0.017	0.261 ± 0.015	0.000426	0.00178	2.516 ± 0.091	2.061 ± 0.078	0.00016	0.00245	279.919 ± 13.298	202.499 ± 10.888	7.67e-06	0.000353
	191	7Networks_RH_Default_PFCdPFCm_2	0.281 ± 0.024	0.143 ± 0.020	1.22e-05	6.99e-05	1.928 ± 0.107	1.306 ± 0.141	0.000576	0.00294	209.333 ± 16.926	113.000 ± 15.412	3.84e-05	0.000295	0.282 ± 0.015	0.219 ± 0.012	0.00105	0.00321	2.096 ± 0.082	1.680 ± 0.067	8.52e-05	0.00196	239.458 ± 12.901	180.880 ± 10.093	0.000371	0.00244
	192	7Networks_RH_Default_PFCdPFCm_3	0.017 ± 0.004	0.009 ± 0.003	0.134	0.171	0.216 ± 0.039	0.194 ± 0.051	0.742	0.875	21.608 ± 5.417	13.667 ± 4.793	0.273	0.381	0.071 ± 0.007	0.062 ± 0.006	0.321	0.36	0.686 ± 0.044	0.614 ± 0.038	0.217	0.302	86.258 ± 8.486	73.929 ± 6.662	0.253	0.333
	193	7Networks_RH_Default_PFCdPFCm_4	0.562 ± 0.039	0.306 ± 0.038	4.91e-06	3.23e-05	3.699 ± 0.174	2.597 ± 0.240	0.000279	0.0016	360.366 ± 25.596	213.333 ± 29.226	0.000212	0.00106	0.588 ± 0.022	0.488 ± 0.018	0.000407	0.00178	3.947 ± 0.109	3.769 ± 0.099	0.228	0.308	415.757 ± 16.199	353.642 ± 13.583	0.0034	0.00868
	194	7Networks_RH_Default_PFCdPFCm_5	0.374 ± 0.025	0.186 ± 0.027	8.66e-07	6.64e-06	2.719 ± 0.135	1.736 ± 0.168	1.02e-05	9.38e-05	240.627 ± 16.726	127.806 ± 21.768	6.41e-05	0.000421	0.458 ± 0.021	0.382 ± 0.018	0.0053	0.0111	2.980 ± 0.104	2.758 ± 0.091	0.109	0.192	318.967 ± 14.889	281.304 ± 13.626	0.062	0.093
	195	7Networks_RH_Default_PFCdPFCm_6	0.226 ± 0.020	0.210 ± 0.027	0.645	0.706	1.464 ± 0.101	1.583 ± 0.149	0.509	0.65	182.235 ± 16.147	184.500 ± 24.388	0.938	0.953	0.239 ± 0.016	0.203 ± 0.013	0.083	0.097	1.671 ± 0.071	1.494 ± 0.063	0.062	0.136	200.861 ± 11.766	182.969 ± 11.038	0.268	0.342
	196	7Networks_RH_Default_PFCdPFCm_7	0.300 ± 0.025	0.281 ± 0.036	0.673	0.72	2.020 ± 0.126	1.986 ± 0.173	0.876	0.916	221.856 ± 18.200	210.278 ± 29.795	0.741	0.831	0.282 ± 0.015	0.226 ± 0.013	0.0053	0.0111	1.995 ± 0.076	1.678 ± 0.066	0.00177	0.0117	214.765 ± 11.052	176.616 ± 9.861	0.0102	0.0213
	197	7Networks_RH_Default_pCunPCC_1	0.139 ± 0.015	0.145 ± 0.025	0.847	0.866	1.092 ± 0.086	1.250 ± 0.152	0.365	0.541	121.229 ± 13.345	106.889 ± 19.064	0.539	0.67	0.200 ± 0.013	0.156 ± 0.011	0.00856	0.0136	1.484 ± 0.067	1.325 ± 0.060	0.077	0.155	161.529 ± 10.282	115.040 ± 8.424	0.000497	0.00274
	198	7Networks_RH_Default_pCunPCC_2	0.441 ± 0.030	0.364 ± 0.040	0.121	0.167	3.275 ± 0.153	3.042 ± 0.222	0.389	0.559	278.876 ± 20.834	233.528 ± 27.522	0.191	0.293	0.487 ± 0.022	0.385 ± 0.017	0.000229	0.0013	3.463 ± 0.103	3.139 ± 0.094	0.0201	0.0492	310.111 ± 14.231	238.504 ± 11.698	0.00011	0.00169
	199	7Networks_RH_Default_pCunPCC_3	0.183 ± 0.018	0.164 ± 0.022	0.498	0.559	1.346 ± 0.091	1.472 ± 0.152	0.479	0.629	127.529 ± 14.437	116.472 ± 18.492	0.638	0.753	0.266 ± 0.016	0.192 ± 0.013	0.000248	0.0013	1.835 ± 0.076	1.555 ± 0.067	0.0057	0.0258	191.018 ± 11.282	144.899 ± 9.283	0.00166	0.00545
