# Supplementary material for: Node persistence from topological data analysis reveals changes in brain functional connectivity
Source: Patterns (N Y). 2025 Dec 3;7(3):101427. doi: 10.1016/j.patter.2025.101427 (PMC13100682; doi:10.1016/j.patter.2025.101427)
Supplement: Table S13. Variability of topology-based local measures node persistence and node frequency across brain regions, quantified using median absolute deviation and median absolute deviation normalized by the median across 20 permutations of node ordering — These values are reported for the young and elderly groups in the MPI-LEMON dataset, based on the topology-based local measures node persistence and node frequency, using 200 × 200 FC matrices for the PH analysis. This table is organized into four columns for each variability index with its average, first quartile (Q1), median (Q2), and third quartile (Q3). Column A contains the node IDs of the brain regions provided in the Schaefer atlas. [file mmc14.xlsx]

## Sheet: Sheet 1
Variability of topology-based local measures, node persistence and node frequency, across brain regions, quantified using median absolute deviation (MAD) and MAD normalized by the median (MAD/M) across 20 permutations of node ordering. These values are reported for the young and elderly groups in the MPI-LEMON dataset, based on the topology-based local measures: node persistence and node frequenc…
	Young group																Elderly group
Node IDs	Node persistence								Node frequency								Node persistence								Node frequency
	MAD				MAD/Median				MAD				MAD/Median				MAD				MAD/Median				MAD				MAD/Median
	Average	First quartile (Q1)	Median (Q2)	Third quartile (Q3)	Average	First quartile (Q1)	Median (Q2)	Third quartile (Q3)	Average	First quartile (Q1)	Median (Q2)	Third quartile (Q3)	Average	First quartile (Q1)	Median (Q2)	Third quartile (Q3)	Average	First quartile (Q1)	Median (Q2)	Third quartile (Q3)	Average	First quartile (Q1)	Median (Q2)	Third quartile (Q3)	Average	First quartile (Q1)	Median (Q2)	Third quartile (Q3)	Average	First quartile (Q1)	Median (Q2)	Third quartile (Q3)
0	0.021587	0	0	0	0.066339	0	0	0	0.117647	0	0	0	0.056593	0	0	0	0.00676797	0	0	0	0.0742019	0	0	0	0.0625	0	0	0	0.0854167	0	0	0
1	0.024207	0	0	0	0.152053	0	0	0.160173	0.222222	0	0	0	0.138346	0	0	0.2	0.0259358	0	0	0	0.119453	0	0	0	0.222222	0	0	0	0.111081	0	0	0
2	0.1135	0	0.063733	0.180154	0.272714	0	0.159341	0.445274	0.797386	0	1	1	0.245189	0	0.2	0.333333	0.0853234	0	0.0159082	0.140841	0.251283	0	0.0926813	0.461843	0.569444	0	0.25	1	0.177715	0	0.111111	0.285714
3	0.037962	0	0	0.036815	0.278924	0	0.045846	0.584296	0.310458	0	0	0.5	0.254545	0	0.041667	0.5	0.0243855	0	0	0	0.196791	0	0	0.328098	0.166667	0	0	0	0.14381	0	0	0.166667
4	0.008272	0	0	0	0.071014	0	0	0	0.065359	0	0	0	0.060849	0	0	0	0.0128798	0	0	0	0.128954	0	0	0	0.125	0	0	0	0.112076	0	0	0
5	0.012959	0	0	0	0.069908	0	0	0	0.098039	0	0	0	0.087927	0	0	0	0.00822265	0	0	0	0.0872591	0	0	0	0.0763889	0	0	0	0.0930108	0	0	0
6	0.011306	0	0	0	0.048317	0	0	0	0.068627	0	0	0	0.038938	0	0	0	0.00643725	0	0	0	0.0648719	0	0	0	0.104167	0	0	0	0.0677778	0	0	0
7	0.067791	0	0	0.102374	0.137873	0	0	0.238487	0.503268	0	0	1	0.123852	0	0	0.2	0.0593044	0	0	0.0943816	0.177134	0	0	0.270454	0.548611	0	0	1	0.156483	0	0	0.266667
8	0.019279	0	0	0	0.096885	0	0	0	0.160131	0	0	0	0.112673	0	0	0	0.0100277	0	0	0	0.0547082	0	0	0	0.131944	0	0	0	0.069086	0	0	0
9	0.089	0	0.016269	0.145991	0.366883	0	0.246574	0.702333	0.653595	0	0.5	1	0.331591	0	0.25	0.5	0.0801396	0	0.034853	0.167516	0.251681	0	0.132364	0.417273	0.631944	0	0.5	1	0.214285	0	0.2	0.333333
10	0.037102	0	0	0.049926	0.118622	0	0	0.12055	0.300654	0	0	0.5	0.108253	0	0	0.166667	0.0324235	0	0	0.00145209	0.115174	0	0	0.09014	0.256944	0	0	0.5	0.115542	0	0	0.106061
11	0.034832	0	0	0.036176	0.156492	0	0	0.180368	0.228758	0	0	0	0.127157	0	0	0.160714	0.0247993	0	0	0	0.0954857	0	0	0.150545	0.215278	0	0	0	0.0806159	0	0	0.15
12	0.044416	0	0	0.0463	0.165587	0	0	0.227486	0.336601	0	0	0.5	0.15296	0	0	0.230769	0.0365788	0	0	0	0.159369	0	0	0.201498	0.243056	0	0	0	0.127709	0	0	0.166667
13	0.131191	0	0.089167	0.204887	0.315014	0	0.258443	0.552145	0.924837	0	1	1.5	0.264653	0	0.25	0.428571	0.0907582	0	0.0329975	0.160769	0.236643	0	0.088715	0.419243	0.715278	0	1	1	0.216953	0	0.166667	0.333333
14	0.058741	0	0	0.0827	0.162228	0	0	0.298245	0.447712	0	0	1	0.141302	0	0	0.2	0.0213362	0	0	0.0141833	0.126748	0	0	0.194673	0.298611	0	0	0.5	0.110116	0	0	0.157895
15	0.112116	0	0.062676	0.176003	0.261974	0	0.136771	0.423384	0.722222	0	1	1	0.226488	0	0.166667	0.333333	0.0717312	0	0.0237881	0.101034	0.270995	0	0.143237	0.459979	0.645833	0	0.5	1	0.215611	0	0.157895	0.333333
16	0.039487	0	0	0.038196	0.143635	0	0	0.199605	0.30719	0	0	0.5	0.116366	0	0	0.2	0.0135272	0	0	0.000720048	0.116179	0	0	0.0987049	0.215278	0	0	0.125	0.105654	0	0	0.125
17	0.139247	0.01826	0.099108	0.192916	0.23836	0.037499	0.170731	0.337125	1.06863	0.5	1	1.5	0.205543	0.090909	0.166667	0.275974	0.120405	0.00850752	0.0828487	0.200378	0.25577	0.0574158	0.217152	0.384048	1.02083	0.5	1	1.5	0.206605	0.0931818	0.171569	0.285714
18	0.088833	0	0.00725	0.1335	0.194256	0	0.058094	0.348887	0.552288	0	0	1	0.149777	0	0.066667	0.25	0.0417913	0	0	0.0363684	0.0895821	0	0	0.114566	0.340278	0	0	0.5	0.090105	0	0	0.142857
19	0.041583	0	0	0.005528	0.186912	0	0	0.254929	0.277778	0	0	0.5	0.165285	0	0	0.276786	0.04788	0	0	0.0636344	0.305255	0	0.110279	0.567016	0.423611	0	0	1	0.278398	0	0.2	0.366667
20	0.052097	0	0	0.040684	0.093295	0	0	0.124306	0.313725	0	0	0.5	0.070916	0	0	0.111111	0.0242936	0	0	0	0.0668054	0	0	0.0125701	0.180556	0	0	0	0.0421449	0	0	0
21	0.056821	0	0	0.089385	0.158922	0	0	0.280743	0.503268	0	0	1	0.141475	0	0	0.25	0.0415142	0	0	0.0658625	0.290726	0	0.063634	0.551969	0.423611	0	0	1	0.228024	0	0.133929	0.333333
22	0.03767	0	0	0	0.079995	0	0	0	0.212418	0	0	0	0.066078	0	0	0	0.0274054	0	0	0	0.10284	0	0	0	0.222222	0	0	0	0.0893263	0	0	0
23	0.078608	0	0.019113	0.126237	0.244476	0	0.149871	0.427922	0.617647	0	0.5	1	0.20504	0	0.142857	0.333333	0.0599453	0	0.00142834	0.0716164	0.260402	0	0.136454	0.439001	0.576389	0	0.25	1	0.249371	0	0.125	0.375
24	0.071408	0	0	0.122167	0.135092	0	0.006563	0.205349	0.509804	0	0	1	0.113748	0	0	0.194118	0.0502047	0	0	0.0699539	0.180797	0	0	0.231321	0.423611	0	0	1	0.14934	0	0	0.25
25	0.077853	0	0.013224	0.123967	0.181949	0	0.049906	0.316479	0.584967	0	0	1	0.149827	0	0.071429	0.25	0.0726961	0	0.0132237	0.106639	0.230818	0	0.133555	0.433591	0.631944	0	0.5	1	0.196404	0	0.111111	0.333333
26	0.065771	0	0	0.105412	0.156058	0	0	0.255624	0.53268	0	0	1	0.132076	0	0	0.25	0.0440598	0	0	0.0231884	0.153321	0	0	0.243402	0.416667	0	0	1	0.149433	0	0	0.25
27	0.048678	0	0	0.068732	0.110289	0	0	0.174331	0.411765	0	0	1	0.102253	0	0	0.166667	0.0530515	0	0	0.0589056	0.117204	0	0	0.159723	0.361111	0	0	0.5	0.0837224	0	0	0.125
28	0.033591	0	0	0.013286	0.128312	0	0	0.111862	0.264706	0	0	0.5	0.100645	0	0	0.142857	0.0272226	0	0	0.0146514	0.136388	0	0	0.189986	0.270833	0	0	0.5	0.138228	0	0	0.25
29	0.025885	0	0	0.022045	0.121942	0	0	0.155038	0.251634	0	0	0.5	0.115775	0	0	0.138393	0.016051	0	0	0	0.118456	0	0	0.091437	0.152778	0	0	0	0.106589	0	0	0.0833333
30	0.069551	0	0.001153	0.105031	0.133146	0	0.029256	0.211018	0.526144	0	0	1	0.116687	0	0.02381	0.2	0.0478927	0	0	0.0487905	0.170009	0	0	0.254434	0.388889	0	0	1	0.148169	0	0	0.2
31	0.123201	0	0.05549	0.180406	0.167221	0	0.085029	0.269349	0.79085	0	1	1	0.136096	0	0.133929	0.218407	0.0762375	0	0.00345498	0.121366	0.148628	0	0.0247077	0.220017	0.694444	0	0.25	1	0.145942	0	0.0769231	0.223077
32	0.115392	0	0.045505	0.207861	0.152978	0	0.05411	0.256268	0.620915	0	0.5	1	0.10999	0	0.076923	0.166667	0.105213	0	0.0568143	0.195812	0.19071	0	0.0771006	0.321807	0.659722	0	0.5	1	0.130585	0	0.1	0.2
33	0.116135	0	0.07935	0.177516	0.160031	0	0.098032	0.20687	0.781046	0	1	1	0.145436	0	0.111111	0.2	0.0566059	0	0	0.0898374	0.105618	0	0.0120713	0.14145	0.472222	0	0	1	0.0993387	0	0.0666667	0.1875
34	0.133398	0	0.107897	0.201787	0.211369	0	0.147526	0.29949	0.908497	0	1	1	0.180381	0	0.125	0.25	0.0524612	0	0	0.0914535	0.149113	0	0.00777785	0.162943	0.451389	0	0	1	0.143569	0	0.0666667	0.2
35	0.169809	0.005828	0.134138	0.279615	0.222776	0.015085	0.17106	0.344376	1.13399	0	1	1.5	0.193395	0.044118	0.166667	0.285714	0.14096	0.000872206	0.0861355	0.215561	0.206209	0.00688181	0.142725	0.306245	1.04167	0.375	1	1.5	0.177643	0.0511509	0.166667	0.25
36	0.114062	0	0.08889	0.182541	0.158462	0	0.106711	0.224246	0.79085	0	1	1	0.151983	0	0.125	0.230769	0.0616559	0	0	0.0791976	0.113263	0	0	0.218473	0.423611	0	0	1	0.082717	0	0	0.129464
37	0.112619	0	0.021458	0.201137	0.215462	0	0.085241	0.308214	0.80719	0	0.5	1	0.198873	0	0.157895	0.333333	0.060193	0	0	0.0846416	0.188591	0	0	0.345605	0.479167	0	0	1	0.158343	0	0	0.305556
38	0.088583	0	0.051301	0.145654	0.110099	0	0.057581	0.163608	0.571895	0	0.5	1	0.099566	0	0.076923	0.144643	0.084396	0	0.0110305	0.147465	0.125284	0	0.0100995	0.206744	0.569444	0	0.5	1	0.120023	0	0.0555556	0.2
39	0.072736	0	0	0.11804	0.127986	0	0.005457	0.216622	0.526144	0	0	1	0.105854	0	0	0.2	0.0691792	0	0	0.131258	0.164134	0	0	0.275654	0.597222	0	0	1	0.15049	0	0	0.25
40	0.035169	0	0	0.041001	0.06535	0	0	0.054437	0.254902	0	0	0.5	0.045075	0	0	0.056373	0.0332663	0	0	0.0374703	0.0608328	0	0	0.072675	0.326389	0	0	1	0.0535954	0	0	0.102564
41	0.052406	0	0	0.054552	0.095805	0	0	0.107168	0.385621	0	0	1	0.089501	0	0	0.142857	0.0523815	0	0	0.0606018	0.092669	0	0	0.135196	0.354167	0	0	1	0.0771483	0	0	0.133333
42	0.085005	0	0	0.147514	0.138394	0	0.05365	0.201898	0.552288	0	0	1	0.107044	0	0	0.2	0.0479666	0	0	0.0705956	0.0906299	0	0	0.145188	0.368056	0	0	1	0.0795678	0	0	0.166667
43	0.088026	0	0.038885	0.141449	0.166172	0	0.086585	0.260543	0.689542	0	0.5	1	0.151781	0	0.111111	0.25	0.0687347	0	0.0476801	0.0958935	0.183421	0	0.112819	0.247781	0.645833	0	0.5	1	0.152267	0	0.111111	0.241071
44	0.185104	0.027229	0.151938	0.271509	0.240547	0.043311	0.193644	0.355019	1.26144	0.5	1	2	0.203359	0.076923	0.181818	0.294118	0.14819	0.00293992	0.132986	0.218297	0.245181	0.019849	0.183793	0.338629	1.09028	0	1	1.5	0.206397	0.0277778	0.166667	0.272059
45	0.113377	0	0.058415	0.186067	0.149053	0	0.063716	0.240506	0.830065	0	1	1	0.140811	0	0.125	0.218254	0.112133	0	0.0427119	0.179021	0.165145	0	0.068345	0.29364	0.805556	0	0.5	1	0.148815	0	0.111111	0.230769
46	0.11161	0	0.020259	0.187223	0.283106	0	0.143697	0.480816	0.754902	0	0.5	1	0.230558	0	0.171569	0.333333	0.0235103	0	0	0.00640615	0.142173	0	0	0.156997	0.229167	0	0	0.5	0.105159	0	0	0.166667
47	0.077439	0	0.020067	0.114741	0.206507	0	0.066959	0.280058	0.562092	0	0.5	1	0.176043	0	0.111111	0.25	0.0653565	0	0.00941521	0.132939	0.214465	0	0.145139	0.294515	0.625	0	0.25	1	0.203433	0	0.166667	0.333333
48	0.005761	0	0	0	0.083437	0	0	0	0.075163	0	0	0	0.104762	0	0	0	0.00431822	0	0	0	0.113643	0	0	0	0.0416667	0	0	0	0.0634921	0	0	0
49	0.086276	0	0.043884	0.121131	0.167619	0	0.06084	0.243986	0.598039	0	0.5	1	0.132627	0	0.1	0.17402	0.0553646	0	0	0.0890107	0.0962769	0	0	0.138139	0.444444	0	0	1	0.0802918	0	0	0.1625
50	0.039433	0	0	0.04395	0.072316	0	0	0.08425	0.29085	0	0	0.5	0.063273	0	0	0.090909	0.0420541	0	0	0.0637385	0.0994339	0	0	0.160398	0.347222	0	0	1	0.0808147	0	0	0.14881
51	0.093429	0	0.057138	0.150559	0.229813	0	0.117666	0.359818	0.75817	0	1	1	0.197459	0	0.166667	0.285714	0.0797781	0	0.0342281	0.151917	0.188734	0	0.0944929	0.332908	0.763889	0	1	1	0.173959	0	0.142857	0.333333
52	0.045758	0	0	0.049004	0.086251	0	0	0.106652	0.415033	0	0	1	0.086685	0	0	0.142857	0.0510292	0	0	0.0813419	0.141646	0	0	0.208424	0.4375	0	0	1	0.120249	0	0	0.2
53	0.053867	0	0	0.076262	0.102286	0	0	0.142972	0.411765	0	0	1	0.089261	0	0	0.157895	0.0588026	0	0	0.098892	0.136862	0	0	0.16049	0.5	0	0	1	0.124002	0	0	0.175
54	0.003646	0	0	0	0.022885	0	0	0	0.062092	0	0	0	0.021872	0	0	0	0.00672352	0	0	0	0.0431216	0	0	0	0.0694444	0	0	0	0.021353	0	0	0
55	0.009629	0	0	0	0.037239	0	0	0	0.104575	0	0	0	0.035733	0	0	0	0.0149457	0	0	0	0.0555459	0	0	0	0.118056	0	0	0	0.0478518	0	0	0
56	0.008415	0	0	0	0.087573	0	0	0	0.169935	0	0	0	0.106992	0	0	0	0.0226057	0	0	0.0253517	0.168197	0	0	0.15852	0.263889	0	0	0.5	0.162334	0	0	0.333333
57	0.00592	0	0	0	0.095327	0	0	0	0.101307	0	0	0	0.084268	0	0	0	0.00721959	0	0	0	0.0646319	0	0	0	0.118056	0	0	0	0.0553845	0	0	0
58	0.005294	0	0	0	0.043284	0	0	0	0.058824	0	0	0	0.037324	0	0	0	0.00537759	0	0	0	0.0444072	0	0	0	0.0694444	0	0	0	0.0426068	0	0	0
59	0.00056	0	0	0	0.009517	0	0	0	0.009804	0	0	0	0.005148	0	0	0	0.0006847	0	0	0	0.00588022	0	0	0	0.00694444	0	0	0	0.00357143	0	0	0
60	0.105669	0	0.046438	0.175679	0.141595	0	0.089896	0.205117	0.689542	0	0.5	1	0.114029	0	0.090909	0.186364	0.0608875	0	0	0.120734	0.108498	0	0	0.181497	0.520833	0	0	1	0.0923014	0	0	0.2
61	0.128809	0	0.081761	0.194611	0.140792	0	0.085694	0.191047	0.859477	0	1	1	0.134639	0	0.111111	0.2	0.128807	0	0.0777871	0.182392	0.148786	0	0.101079	0.247149	0.902778	0	1	1	0.139532	0	0.136646	0.2
62	0.157195	0.042587	0.135064	0.242085	0.161667	0.047925	0.131842	0.225553	1.01307	0.5	1	1.5	0.140239	0.056618	0.136646	0.2	0.0863506	0	0.0722764	0.145568	0.133842	0	0.0621201	0.163083	0.666667	0	1	1	0.115774	0	0.1	0.154762
63	0.087183	0	0.036448	0.149335	0.14928	0	0.07373	0.210789	0.643791	0	0.5	1	0.135261	0	0.095455	0.2	0.0768055	0	0.0328448	0.131134	0.149522	0	0.054572	0.25861	0.611111	0	0.5	1	0.119044	0	0.0972222	0.2
64	0.013732	0	0	0	0.055189	0	0	0	0.124183	0	0	0	0.058755	0	0	0	0.00665237	0	0	0	0.0445153	0	0	0	0.0972222	0	0	0	0.0374105	0	0	0
65	0.054862	0	0	0.086144	0.122549	0	0	0.137986	0.398693	0	0	1	0.091976	0	0	0.142857	0.0492694	0	0	0.0566139	0.0928996	0	0	0.125801	0.375	0	0	1	0.0856945	0	0	0.163333
66	0.025886	0	0	0.013051	0.067156	0	0	0.050854	0.228758	0	0	0	0.063418	0	0	0.090909	0.0292733	0	0	0	0.0699297	0	0	0.00226992	0.222222	0	0	0	0.059946	0	0	0
67	0.137658	0.008609	0.089637	0.227739	0.166134	0.00805	0.107032	0.270473	0.934641	0	1	1.5	0.136891	0	0.125	0.230769	0.104961	0	0.06354	0.173225	0.14738	0	0.0893192	0.265329	0.791667	0	1	1	0.136299	0	0.111111	0.207143
68	0.10947	0	0.0725	0.158233	0.154039	0	0.094812	0.259009	0.77451	0	1	1	0.135273	0	0.111111	0.2	0.102148	0	0.0638326	0.154465	0.144713	0	0.120472	0.2164	0.833333	0	1	1.125	0.146663	0	0.125	0.224311
69	0.077075	0	0	0.130838	0.113192	0	0.004747	0.161915	0.506536	0	0	1	0.096058	0	0	0.166667	0.083909	0	0.00067547	0.139932	0.133727	0	0.00450913	0.222597	0.576389	0	0	1	0.11701	0	0	0.2
70	0.067814	0	0.012809	0.100797	0.137881	0	0.040042	0.214455	0.480392	0	0	1	0.122504	0	0.066667	0.2	0.0677056	0	0	0.0575523	0.102372	0	0	0.100034	0.486111	0	0	1	0.0919802	0	0	0.166667
71	0.010962	0	0	0	0.073072	0	0	0	0.081699	0	0	0	0.07039	0	0	0	0.00477516	0	0	0	0.0350925	0	0	0	0.0486111	0	0	0	0.0655914	0	0	0
72	0.00035	0	0	0	0.004865	0	0	0	0.003268	0	0	0	0.003268	0	0	0	0.000700528	0	0	0	0.00807166	0	0	0	0.0138889	0	0	0	0.00641026	0	0	0
73	0.11306	0	0.066522	0.167841	0.25299	0	0.164359	0.402688	0.846405	0	1	1	0.200976	0	0.166667	0.285714	0.0612441	0	0.00768519	0.100864	0.168511	0	0.0359455	0.274048	0.5625	0	0.5	1	0.148641	0	0.107143	0.207143
74	0.109719	0	0.068999	0.203849	0.278045	0	0.173345	0.46515	0.69281	0	0.5	1	0.19305	0	0.166667	0.333333	0.0862753	0	0.047457	0.162553	0.273866	0	0.176804	0.381564	0.666667	0	0.5	1	0.195823	0	0.166667	0.3125
75	0.066996	0	0	0.090182	0.128744	0	0	0.142815	0.526144	0	0	1	0.125864	0	0	0.2	0.0541489	0	0	0.0860091	0.116355	0	0	0.179174	0.451389	0	0	1	0.100453	0	0	0.2
76	0.112334	0	0.057067	0.179207	0.185187	0	0.085609	0.285258	0.75817	0	1	1	0.159079	0	0.125	0.25	0.067068	0	0.033259	0.111508	0.162552	0	0.0736228	0.222405	0.5625	0	0.5	1	0.140831	0	0.111111	0.2
77	0.074559	0	0.009355	0.108439	0.124076	0	0.027727	0.196891	0.555556	0	0	1	0.120032	0	0.058824	0.2	0.0374452	0	0	0.0461007	0.0827858	0	0	0.115781	0.375	0	0	1	0.0844271	0	0	0.14881
78	0.056456	0	0	0.102742	0.093178	0	0	0.131496	0.428105	0	0	1	0.091861	0	0	0.142857	0.0726411	0	0.00448553	0.123018	0.140867	0	0.0114674	0.204364	0.520833	0	0	1	0.10869	0	0	0.142857
79	0.061846	0	0	0.092717	0.103877	0	0	0.161893	0.424837	0	0	1	0.094152	0	0	0.181818	0.0467809	0	0	0.0462628	0.123265	0	0	0.161768	0.375	0	0	1	0.110111	0	0	0.166667
80	0.101913	0	0.060713	0.16811	0.18982	0	0.113285	0.265739	0.679739	0	0.5	1	0.154956	0	0.111111	0.2	0.0829672	0	0.0676922	0.145815	0.159055	0	0.0722066	0.240757	0.715278	0	0.75	1	0.123725	0	0.0909091	0.2
81	0.132369	0.022946	0.103924	0.193704	0.144899	0.017816	0.107467	0.206074	0.830065	0.5	1	1	0.11904	0.028571	0.111111	0.166667	0.119159	0.0115242	0.109089	0.173423	0.159915	0.00806706	0.114648	0.247035	0.875	0.5	1	1	0.131665	0.0494048	0.111111	0.2
82	0.049232	0	0	0.063289	0.1399	0	0	0.197854	0.45098	0	0	1	0.118583	0	0	0.2	0.034562	0	0	0.039033	0.118028	0	0	0.146384	0.375	0	0	1	0.0954759	0	0	0.133929
83	0.050644	0	0	0.060304	0.207854	0	0.045699	0.311577	0.493464	0	0	1	0.205938	0	0.090909	0.333333	0.0163986	0	0	0	0.143779	0	0	0	0.131944	0	0	0	0.136594	0	0	0
84	0.096475	0	0.006548	0.157913	0.171575	0	0.054465	0.270568	0.72549	0	0.5	1	0.162731	0	0.111111	0.25	0.0853073	0	0	0.128801	0.185073	0	0	0.365054	0.590278	0	0	1	0.147358	0	0	0.25
85	0.02646	0	0	0.018794	0.076094	0	0	0.064137	0.281046	0	0	0.5	0.074814	0	0	0.121528	0.0228102	0	0	0.0018019	0.112586	0	0	0.131157	0.270833	0	0	0.125	0.104232	0	0	0.125
86	0.078027	0	0	0.115462	0.129294	0	0.006857	0.157142	0.535948	0	0	1	0.111027	0	0	0.166667	0.0763394	0	0.00421183	0.145138	0.131596	0	0.0142062	0.228631	0.534722	0	0	1	0.102631	0	0	0.2
87	0.084647	0	0.031306	0.121589	0.116742	0	0.051641	0.180537	0.627451	0	0.5	1	0.108028	0	0.071429	0.181818	0.0674296	0	0.0299082	0.104937	0.162042	0	0.0966923	0.272884	0.618056	0	0.5	1	0.135102	0	0.125	0.25
88	0.14739	0.005606	0.104738	0.231326	0.225152	0.006389	0.168534	0.33866	0.996732	0	1	1.5	0.175518	0	0.166667	0.25	0.0787737	0	0.0304085	0.131028	0.190908	0	0.107975	0.316805	0.756944	0	1	1	0.172323	0	0.166667	0.285714
89	0.049045	0	0	0.069209	0.087327	0	0	0.12058	0.473856	0	0	1	0.092375	0	0	0.171569	0.0252367	0	0	0.0421977	0.074037	0	0	0.076345	0.375	0	0	0.625	0.0947246	0	0	0.142857
90	0.132847	0	0.087286	0.211091	0.224455	0	0.167241	0.313555	0.895425	0	1	1	0.189642	0	0.157895	0.25	0.0744097	0	0.0264944	0.100641	0.2298	0	0.100737	0.342225	0.611111	0	0.5	1	0.174093	0	0.126984	0.308333
91	0.095001	0	0.062704	0.152772	0.146678	0	0.080659	0.211247	0.705882	0	1	1	0.121352	0	0.111111	0.176471	0.0863458	0	0.0504076	0.124274	0.149174	0	0.108456	0.209301	0.673611	0	0.5	1	0.129014	0	0.1	0.191667
92	0.145073	0.039618	0.128868	0.205375	0.195227	0.051261	0.135719	0.283979	1.15033	0.5	1	2	0.188924	0.070238	0.181818	0.253289	0.091377	0	0.04636	0.148723	0.157125	0	0.0830977	0.253445	0.861111	0	1	1	0.147021	0	0.121324	0.21627
93	0.141353	0	0.113116	0.197783	0.221032	0	0.1487	0.343003	1.12092	0	1	1.5	0.195377	0	0.176471	0.282366	0.136973	0.0219884	0.10473	0.189921	0.199918	0.0430244	0.147349	0.300955	1.15972	0.375	1	1.5	0.170983	0.046875	0.166667	0.25
94	0.041206	0	0	0.026749	0.106031	0	0	0.143045	0.300654	0	0	0.5	0.091105	0	0	0.14881	0.0484753	0	0	0.0669899	0.112098	0	0	0.168224	0.472222	0	0	1	0.113834	0	0	0.2125
95	0.082094	0	0	0.126691	0.15932	0	0	0.251124	0.513072	0	0	1	0.143743	0	0	0.25	0.0621326	0	0	0.0897158	0.214154	0	0.009848	0.401647	0.458333	0	0	1	0.164976	0	0	0.333333
96	0.163217	0.025114	0.113945	0.247268	0.276972	0.051175	0.214224	0.402287	1.00327	0.5	1	1.5	0.233909	0.095455	0.2	0.333333	0.134435	0.0111088	0.088774	0.21242	0.294886	0.0793302	0.201499	0.398248	0.916667	0.375	1	1.125	0.248943	0.0909091	0.2	0.333333
97	0.073626	0	0	0.100845	0.226498	0	0.041988	0.371519	0.598039	0	0	1	0.216238	0	0.090909	0.333333	0.0437209	0	0	0.0128224	0.228175	0	0	0.397901	0.388889	0	0	1	0.211465	0	0	0.333333
98	0.107114	0	0.03492	0.151929	0.190218	0	0.075225	0.307139	0.673203	0	0.5	1	0.172511	0	0.125	0.25	0.111586	0	0.00169915	0.233422	0.218857	0	0.0406825	0.411806	0.638889	0	0.25	1	0.167353	0	0.0839161	0.25
99	0.030564	0	0	0	0.071893	0	0	0	0.199346	0	0	0	0.06542	0	0	0	0.00837274	0	0	0	0.0310531	0	0	0	0.0555556	0	0	0	0.0257296	0	0	0
100	0.010614	0	0	0	0.04537	0	0	0	0.084967	0	0	0	0.032447	0	0	0	0.00487457	0	0	0	0.00906109	0	0	0	0.0347222	0	0	0	0.00788146	0	0	0
101	0.017718	0	0	0	0.032679	0	0	0	0.124183	0	0	0	0.033337	0	0	0	0.00948966	0	0	0	0.0350821	0	0	0	0.0902778	0	0	0	0.0378867	0	0	0
102	0.085601	0	0.013104	0.128153	0.288831	0	0.160309	0.55567	0.565359	0	0.5	1	0.219074	0	0.142857	0.333333	0.0480319	0	0	0.0678419	0.262976	0	0.0551363	0.499398	0.451389	0	0	1	0.271355	0	0.0909091	0.428571
103	0.054476	0	0	0.045729	0.213877	0	0	0.375986	0.362745	0	0	1	0.184826	0	0	0.333333	0.0203143	0	0	0.00915408	0.184642	0	0	0.23688	0.25	0	0	0.5	0.173939	0	0	0.3
104	0.054521	0	0	0.043686	0.203696	0	0	0.310691	0.326797	0	0	0.5	0.175493	0	0	0.25	0.0152411	0	0	0	0.0820802	0	0	0	0.138889	0	0	0	0.0545789	0	0	0
105	0.009939	0	0	0	0.047131	0	0	0	0.062092	0	0	0	0.054412	0	0	0	0.00626583	0	0	0	0.0436225	0	0	0	0.0694444	0	0	0	0.0452899	0	0	0
106	0.023599	0	0	0	0.102788	0	0	0.090426	0.160131	0	0	0	0.092699	0	0	0.095833	0.0174848	0	0	0	0.109759	0	0	0	0.111111	0	0	0	0.0950855	0	0	0
107	0.016888	0	0	0	0.090227	0	0	0	0.137255	0	0	0	0.079703	0	0	0	0.0104388	0	0	0	0.0664488	0	0	0	0.131944	0	0	0	0.0566579	0	0	0
108	0.006435	0	0	0	0.0624	0	0	0	0.068627	0	0	0	0.058108	0	0	0	0.00578298	0	0	0	0.0460402	0	0	0	0.0625	0	0	0	0.0314465	0	0	0
109	0.052561	0	0	0.063131	0.254826	0	0	0.488698	0.336601	0	0	0.5	0.229116	0	0	0.333333	0.0322857	0	0	0	0.208242	0	0	0.416624	0.256944	0	0	0	0.19927	0	0	0.333333
110	0.091691	0	0	0.133803	0.227666	0	0.017112	0.44313	0.581699	0	0	1	0.191171	0	0	0.333333	0.0677454	0	0.0220774	0.109728	0.211232	0	0.108082	0.312534	0.513889	0	0.5	1	0.174343	0	0.111111	0.258929
111	0.024117	0	0	0.006012	0.123854	0	0	0.082195	0.228758	0	0	0	0.10964	0	0	0.14881	0.0199958	0	0	0.000272993	0.113277	0	0	0.067651	0.215278	0	0	0.125	0.111681	0	0	0.166667
112	0.049264	0	0	0.046717	0.195813	0	0	0.280809	0.330065	0	0	0.5	0.185104	0	0	0.333333	0.0290453	0	0	0.0231185	0.108395	0	0	0.0769319	0.263889	0	0	0.5	0.0912704	0	0	0.160714
113	0.055365	0	0	0.047828	0.229469	0	0	0.387971	0.398693	0	0	1	0.217483	0	0	0.333333	0.0417382	0	0	0.0579822	0.302211	0	0	0.602707	0.319444	0	0	0.5	0.275637	0	0	0.5
114	0.163426	0.036639	0.140614	0.259221	0.228976	0.057903	0.165434	0.318518	1.0719	0.5	1	1.5	0.209935	0.090909	0.2	0.3	0.131579	0.00612157	0.0892841	0.219724	0.237055	0.0323564	0.211903	0.339073	1.11111	0.5	1	1.625	0.218627	0.0954545	0.2	0.333333
115	0.074762	0	0.001553	0.098763	0.248871	0	0.073022	0.465835	0.581699	0	0.5	1	0.214863	0	0.142857	0.333333	0.0496614	0	0	0.0713191	0.162227	0	0	0.169348	0.4375	0	0	1	0.136447	0	0	0.166667
116	0.067705	0	0	0.069589	0.147511	0	0	0.234606	0.457516	0	0	1	0.158131	0	0	0.25	0.0578763	0	0	0.0570182	0.140415	0	0	0.1839	0.465278	0	0	1	0.124814	0	0	0.2
117	0.03448	0	0	0	0.122558	0	0	0.031554	0.248366	0	0	0	0.108133	0	0	0.14881	0.0065492	0	0	0	0.0711048	0	0	0.00133721	0.131944	0	0	0	0.0656028	0	0	0
118	0.047666	0	0	0.023657	0.12469	0	0	0.18293	0.330065	0	0	0.5	0.096111	0	0	0.166667	0.0220093	0	0	0.00402745	0.138513	0	0	0.162468	0.236111	0	0	0	0.109237	0	0	0.154762
119	0.10246	0	0.056816	0.165878	0.319254	0	0.210761	0.503255	0.699346	0	0.5	1	0.267447	0	0.2	0.34375	0.04981	0	0	0.0597397	0.222385	0	0.0328713	0.380497	0.458333	0	0	1	0.199109	0	0	0.333333
120	0.067679	0	0	0.083575	0.191037	0	0	0.299484	0.411765	0	0	1	0.152539	0	0	0.2	0.0351835	0	0	0.0358077	0.140475	0	0	0.238101	0.361111	0	0	0.625	0.135046	0	0	0.25
121	0.021337	0	0	0	0.121159	0	0	0.04451	0.160131	0	0	0	0.108884	0	0	0.0875	0.0258657	0	0	0.00338421	0.148594	0	0	0.205359	0.222222	0	0	0.125	0.109368	0	0	0.166667
122	0.013338	0	0	0	0.048107	0	0	0	0.111111	0	0	0	0.04666	0	0	0	0.00977354	0	0	0	0.120378	0	0	0	0.0833333	0	0	0	0.099537	0	0	0
123	0.057709	0	0	0.064992	0.09885	0	0	0.150459	0.352941	0	0	0.5	0.078005	0	0	0.142857	0.0508634	0	0	0.053198	0.143415	0	0	0.25588	0.451389	0	0	1	0.12069	0	0	0.25
124	0.078746	0	0.02258	0.129167	0.139997	0	0.056066	0.208288	0.637255	0	0.5	1	0.131907	0	0.090909	0.2	0.0908051	0	0.05185	0.15807	0.248441	0	0.115389	0.387559	0.840278	0	1	1	0.197898	0	0.166667	0.285714
125	0.089137	0	0.033481	0.126023	0.180557	0	0.069097	0.291918	0.683007	0	0.5	1	0.141678	0	0.125	0.2	0.0847205	0	0.0465433	0.130739	0.245234	0	0.212422	0.420824	0.743056	0	1	1	0.172257	0	0.166667	0.272727
126	0.017686	0	0	0	0.116571	0	0	0	0.156863	0	0	0	0.100644	0	0	0	0.0159849	0	0	0.000652757	0.14604	0	0	0.0867186	0.243056	0	0	0	0.129646	0	0	0.2
127	0.05514	0	0	0.089385	0.120591	0	0	0.202615	0.382353	0	0	1	0.100928	0	0	0.174242	0.0284579	0	0	0	0.124858	0	0	0.0606383	0.222222	0	0	0	0.104707	0	0	0.142857
128	0.090253	0	0.037568	0.132777	0.218059	0	0.12476	0.369083	0.728758	0	1	1	0.198862	0	0.166667	0.25	0.0959383	0	0.0491103	0.134387	0.362257	0	0.335403	0.66005	0.9375	0	1	1.5	0.290807	0	0.333333	0.441558
129	0.088181	0	0.026749	0.137248	0.195088	0	0.098996	0.330985	0.705882	0	0.5	1	0.168926	0	0.129167	0.282468	0.0233036	0	0	0	0.146613	0	0	0.105783	0.208333	0	0	0	0.0935471	0	0	0.125
130	0.051572	0	0	0.066633	0.086249	0	0	0.103898	0.379085	0	0	1	0.068133	0	0	0.125	0.0382172	0	0	0.00694997	0.0958476	0	0	0.114412	0.284722	0	0	0.5	0.0774676	0	0	0.105128
131	0.013805	0	0	0	0.085514	0	0	0.012116	0.156863	0	0	0	0.086379	0	0	0	0.0238561	0	0	0.00463375	0.185123	0	0	0.257072	0.277778	0	0	0.5	0.176218	0	0	0.333333
132	0.048004	0	0	0.037546	0.175549	0	0	0.323548	0.408497	0	0	1	0.167039	0	0	0.333333	0.0335503	0	0	0.0495983	0.241268	0	0	0.403504	0.347222	0	0	0.625	0.205327	0	0	0.25
133	0.032544	0	0	0.028043	0.201294	0	0	0.291101	0.277778	0	0	0.5	0.171536	0	0	0.25	0.00915172	0	0	0	0.118855	0	0	0	0.125	0	0	0	0.102837	0	0	0
134	0.136503	0	0.102402	0.215514	0.229552	0	0.163085	0.33417	0.980392	0	1	1.5	0.202463	0	0.166667	0.272727	0.0885283	0	0	0.167256	0.210837	0	0.0853444	0.311689	0.770833	0	0	1	0.205486	0	0.125	0.294118
135	0.061419	0	0	0.073181	0.090304	0	0	0.107816	0.434641	0	0	1	0.070234	0	0	0.121528	0.0782368	0	0.0306497	0.12439	0.123215	0	0.0739097	0.196988	0.569444	0	0.5	1	0.0916688	0	0.0909091	0.142857
136	0.091132	0	0	0.151543	0.140357	0	0.012079	0.227421	0.607843	0	0	1	0.123419	0	0	0.2	0.0696652	0	0.0125232	0.122385	0.181849	0	0.0829928	0.274495	0.5625	0	0.5	1	0.141395	0	0.1	0.2125
137	0.163249	0.027253	0.128556	0.263516	0.157209	0.035514	0.132697	0.227521	1.03595	0.5	1	1.5	0.146159	0.076923	0.142857	0.2	0.113856	0	0.0864855	0.179034	0.153855	0	0.0970918	0.246081	0.743056	0	0.5	1	0.119541	0	0.1	0.2
138	0.113036	0	0.065679	0.178339	0.165588	0	0.08655	0.249918	0.751634	0	1	1	0.139777	0	0.111111	0.2	0.0618458	0	0.0255888	0.0865237	0.146737	0	0.068733	0.220993	0.583333	0	0.5	1	0.137761	0	0.111111	0.2
139	0.094225	0	0.015788	0.164868	0.140204	0	0.026064	0.213556	0.591503	0	0	1	0.120089	0	0	0.2	0.0772459	0	0	0.100676	0.135873	0	0.00264913	0.211126	0.541667	0	0	1	0.117152	0	0	0.2
140	0.105527	0	0.079042	0.177946	0.147095	0	0.095304	0.212591	0.683007	0	1	1	0.11726	0	0.1	0.166667	0.0870104	0	0.00485357	0.151802	0.169066	0	0.0299016	0.241991	0.555556	0	0	1	0.124156	0	0	0.2
141	0.139536	0	0.10291	0.220543	0.203053	0	0.121115	0.29198	0.859477	0	1	1	0.157354	0	0.142857	0.222222	0.14109	0	0.0956021	0.262943	0.262511	0	0.20247	0.422629	0.888889	0	1	1.5	0.201214	0	0.15	0.287879
142	0.052306	0	0	0.091257	0.064426	0	0	0.092897	0.339869	0	0	0.5	0.061723	0	0	0.111111	0.0861954	0	0.0226584	0.155035	0.108142	0	0.0335414	0.161935	0.590278	0	0	1	0.0878805	0	0	0.166667
143	0.036971	0	0	0.022095	0.062715	0	0	0.060543	0.251634	0	0	0.5	0.058939	0	0	0.077381	0.0332783	0	0	0.0297758	0.0718747	0	0	0.0626001	0.263889	0	0	0.125	0.0638241	0	0	0.0677083
144	0.087687	0	0.036862	0.132953	0.143401	0	0.074862	0.225529	0.650327	0	0.5	1	0.119906	0	0.083916	0.2	0.056135	0	0	0.0776579	0.144065	0	0.0197515	0.224336	0.493056	0	0	1	0.117777	0	0	0.2
145	0.102811	0	0.015011	0.156964	0.13834	0	0.02915	0.207159	0.637255	0	0.5	1	0.118882	0	0.055556	0.2	0.0902472	0	0.0316258	0.151794	0.146716	0	0.0681318	0.211546	0.652778	0	0.5	1	0.122816	0	0.0833333	0.2
146	0.13298	0	0.103684	0.206555	0.179741	0	0.129582	0.266261	0.895425	0	1	1	0.14545	0	0.125	0.2	0.103721	0	0.0684166	0.161164	0.174851	0	0.11192	0.280648	0.861111	0	1	1	0.152888	0	0.125	0.203571
147	0.058188	0	0	0.09574	0.111415	0	0	0.123718	0.382353	0	0	1	0.100458	0	0	0.133929	0.0382315	0	0	0.02608	0.0689636	0	0	0.0428904	0.305556	0	0	0.5	0.0666642	0	0	0.0977273
148	0.041208	0	0	0.036503	0.072411	0	0	0.053618	0.287582	0	0	0.5	0.064466	0	0	0.108333	0.0541639	0	0	0.0762786	0.137667	0	0	0.176173	0.458333	0	0	1	0.125774	0	0	0.2
149	0.224567	0.10005	0.185941	0.325521	0.229116	0.086078	0.166332	0.327669	1.56209	1	1.5	2.5	0.196573	0.095238	0.166667	0.285714	0.176721	0.0923128	0.15041	0.243174	0.223089	0.0904116	0.199376	0.293749	1.5	1	1.5	2	0.180553	0.0909091	0.166667	0.25
150	0.073012	0	0.003596	0.1357	0.132073	0	0.021044	0.191248	0.496732	0	0	1	0.112035	0	0	0.166667	0.0508317	0	0	0.0807102	0.12513	0	0	0.16834	0.423611	0	0	1	0.10947	0	0	0.2
151	0.005299	0	0	0	0.029749	0	0	0	0.065359	0	0	0	0.029831	0	0	0	0.00144324	0	0	0	0.0164796	0	0	0	0.0277778	0	0	0	0.00935672	0	0	0
152	0.107338	0	0.03197	0.156358	0.243558	0	0.115368	0.429727	0.79085	0	0.5	1	0.209781	0	0.181818	0.333333	0.0168725	0	0	0	0.0813805	0	0	0	0.215278	0	0	0	0.0798851	0	0	0
153	0.043759	0	0	0.035827	0.100447	0	0	0.106525	0.284314	0	0	0.5	0.084569	0	0	0.138393	0.0318201	0	0	0	0.107372	0	0	0.119507	0.263889	0	0	0	0.0998701	0	0	0.133929
154	0.162114	0.039447	0.129246	0.252213	0.237393	0.063015	0.197051	0.335856	0.898693	0	1	1	0.155884	0	0.125	0.25	0.080776	0	0.0345459	0.149095	0.192164	0	0.091894	0.311767	0.645833	0	0.5	1	0.142932	0	0.105556	0.2
155	0.17251	0.029358	0.119662	0.272854	0.268877	0.06268	0.231068	0.396949	1.15033	0.5	1	1.5	0.219663	0.1	0.181818	0.292857	0.159408	0.0068424	0.124646	0.261755	0.293817	0.0909906	0.248952	0.422653	1.25694	0	1	2	0.238208	0.0178571	0.207143	0.329545
156	0.053924	0	0	0.084276	0.094361	0	0	0.132899	0.418301	0	0	1	0.086969	0	0	0.125	0.0711249	0	0	0.114638	0.13889	0	0.00971444	0.236961	0.555556	0	0	1	0.110702	0	0	0.2
157	0.119888	0	0.092789	0.184568	0.185413	0	0.119587	0.27771	0.911765	0	1	1.5	0.168472	0	0.142857	0.25	0.0927573	0	0.0460851	0.150917	0.182334	0	0.0931863	0.273648	0.729167	0	0.5	1	0.160356	0	0.0909091	0.210714
158	0.003576	0	0	0	0.02964	0	0	0	0.04902	0	0	0	0.032732	0	0	0	0.00197049	0	0	0	0.04452	0	0	0	0.0347222	0	0	0	0.0468085	0	0	0
159	0.007891	0	0	0	0.039043	0	0	0	0.133987	0	0	0	0.0411	0	0	0	0.0122157	0	0	0	0.0359322	0	0	0	0.131944	0	0	0	0.0346906	0	0	0
160	0.01071	0	0	0	0.028056	0	0	0	0.078431	0	0	0	0.024111	0	0	0	0.0127064	0	0	0	0.0368102	0	0	0	0.118056	0	0	0	0.0468936	0	0	0
161	0.008462	0	0	0	0.058191	0	0	0	0.098039	0	0	0	0.058029	0	0	0	0.0121057	0	0	0	0.0564944	0	0	0	0.111111	0	0	0	0.0467564	0	0	0
162	0.005967	0	0	0	0.05877	0	0	0	0.117647	0	0	0	0.07224	0	0	0	0.0154921	0	0	0.0111043	0.109115	0	0	0.07861	0.215278	0	0	0.5	0.11029	0	0	0.166667
163	0.002947	0	0	0	0.036782	0	0	0	0.058824	0	0	0	0.050663	0	0	0	0.00700643	0	0	0	0.0693813	0	0	0	0.0902778	0	0	0	0.0613208	0	0	0
164	0.168342	0	0.117759	0.28197	0.17897	0.000707	0.124311	0.266101	1.14379	0	1	2	0.167324	0	0.148148	0.25	0.159718	0.0376706	0.134354	0.243729	0.220442	0.0457831	0.163043	0.294075	1.14583	0.5	1	1.5	0.188091	0.077381	0.142857	0.25
165	0.146047	0.012112	0.109165	0.192848	0.166897	0.01449	0.118512	0.247393	0.928105	0	1	1	0.142147	0	0.125	0.2	0.129854	0	0.0878153	0.217336	0.15314	0	0.120682	0.231935	0.868056	0	1	1.5	0.133725	0	0.142857	0.216667
166	0.116258	0	0.085994	0.181373	0.128116	0	0.081812	0.189359	0.738562	0	1	1	0.10893	0	0.1	0.166667	0.134718	0.0256663	0.114759	0.183776	0.180181	0.0471525	0.154104	0.273964	0.965278	0	1	1.5	0.153759	0	0.166667	0.25
167	0.102097	0	0.038862	0.178924	0.174965	0	0.097529	0.304368	0.715686	0	0.5	1	0.157157	0	0.125	0.25	0.0959803	0	0.0397674	0.151604	0.170451	0	0.137794	0.244425	0.625	0	0.5	1	0.133819	0	0.1	0.2
168	0.0068	0	0	0	0.023637	0	0	0	0.04902	0	0	0	0.022431	0	0	0	0.00517072	0	0	0	0.0359373	0	0	0	0.0486111	0	0	0	0.0248677	0	0	0
169	0.061859	0	0	0.089307	0.149638	0	0	0.177926	0.457516	0	0	1	0.131426	0	0	0.2	0.0391605	0	0	0.0156036	0.121164	0	0	0.0394265	0.291667	0	0	0.5	0.0965224	0	0	0.166667
170	0.093715	0	0.002839	0.148956	0.168384	0	0.025353	0.313377	0.555556	0	0	1	0.13521	0	0	0.25	0.066841	0	0	0.0942387	0.137824	0	0	0.186052	0.479167	0	0	1	0.110073	0	0	0.191667
171	0.151585	0.00819	0.105042	0.25294	0.17566	0.010387	0.129582	0.278374	1.03268	0	1	1.5	0.159896	0	0.142857	0.230769	0.122361	0	0.0993437	0.177626	0.176067	0	0.124342	0.273615	0.902778	0	1	1.5	0.158477	0	0.142857	0.2
172	0.07667	0	0	0.134665	0.10154	0	0	0.138053	0.513072	0	0	1	0.092038	0	0	0.164474	0.0713226	0	0	0.13654	0.120266	0	0	0.163032	0.506944	0	0	1	0.0992947	0	0	0.166667
173	0.097153	0	0.037572	0.137647	0.148697	0	0.062479	0.221344	0.696078	0	0.5	1	0.125521	0	0.090909	0.2	0.067651	0	0.00863141	0.125676	0.113406	0	0.0705711	0.177523	0.625	0	0.5	1	0.125318	0	0.1	0.2
174	0.117134	0	0.059279	0.188195	0.195021	0	0.087391	0.316731	0.745098	0	0.5	1	0.17089	0	0.1	0.289286	0.0864141	0	0.0145155	0.155951	0.152922	0	0.0627842	0.259077	0.576389	0	0.5	1	0.14531	0	0.1	0.25
175	0.151216	0	0.118968	0.251919	0.154243	0	0.102684	0.246822	0.866013	0	1	1	0.127096	0	0.111111	0.2	0.0878456	0	0.0174953	0.186702	0.10724	0	0.0237007	0.188187	0.611111	0	0.25	1	0.0894156	0	0.0294118	0.166667
176	0.065513	0	0	0.108611	0.139147	0	0.021199	0.205286	0.441176	0	0	1	0.123756	0	0	0.2	0.050167	0	0	0.0450266	0.079983	0	0	0.0731877	0.416667	0	0	1	0.0959068	0	0	0.142857
177	0.01451	0	0	0	0.044587	0	0	0	0.114379	0	0	0	0.044689	0	0	0	0.0108232	0	0	0	0.0444145	0	0	0	0.104167	0	0	0	0.0340061	0	0	0
178	0.002412	0	0	0	0.025889	0	0	0	0.039216	0	0	0	0.03093	0	0	0	0.000671713	0	0	0	0.00723463	0	0	0	0.0138889	0	0	0	0.00740741	0	0	0
179	0.081309	0	0.032246	0.108879	0.096392	0	0.055672	0.140443	0.627451	0	0.5	1	0.090585	0	0.076923	0.166667	0.0375314	0	0.00155497	0.0413112	0.0587298	0	0.0100475	0.0821419	0.513889	0	0	1	0.0773757	0	0.0238095	0.138393
180	0.095369	0	0.053105	0.155408	0.126887	0	0.062252	0.175301	0.712418	0	0.5	1	0.112353	0	0.1	0.142857	0.0685424	0	0.021799	0.0984946	0.13334	0	0.029391	0.182159	0.631944	0	0.5	1	0.11021	0	0.0909091	0.166667
181	0.103624	0	0.01292	0.147395	0.145135	0	0.029343	0.217149	0.689542	0	0.5	1	0.133153	0	0.083333	0.2	0.107297	0	0.0284184	0.164571	0.187903	0	0.0561174	0.312976	0.805556	0	0.5	1.125	0.16502	0	0.125	0.272727
182	0.193778	0.055122	0.163178	0.268852	0.212462	0.05199	0.17425	0.323111	1.30392	0.5	1	2	0.186053	0.090909	0.166667	0.25	0.146728	0.0356805	0.130454	0.206762	0.195568	0.0492368	0.15636	0.270177	1.15278	0.5	1	2	0.176013	0.0513784	0.166667	0.238971
183	0.226001	0.104705	0.20838	0.319082	0.229595	0.100038	0.195032	0.295102	1.38235	1	1	2	0.187157	0.1	0.185185	0.25	0.149814	0.041267	0.137284	0.229664	0.189386	0.0489812	0.135353	0.284635	1.07639	0.5	1	1.5	0.168254	0.0791667	0.15587	0.25
184	0.113265	0	0.063434	0.176649	0.208809	0	0.134127	0.31902	0.839869	0	1	1	0.184956	0	0.142857	0.272727	0.0492507	0	0	0.0552133	0.13412	0	0	0.154041	0.506944	0	0	1	0.130252	0	0	0.2125
185	0.1225	0	0.083585	0.185396	0.195544	0	0.139356	0.315748	0.885621	0	1	1	0.168892	0	0.166667	0.25	0.0843782	0	0.0323459	0.131861	0.193779	0	0.0826592	0.319939	0.631944	0	0.5	1	0.155412	0	0.125	0.2
186	0.054041	0	0	0.076402	0.140709	0	0	0.162905	0.454248	0	0	1	0.128584	0	0	0.2	0.0341451	0	0	0.0368057	0.139061	0	0	0.17748	0.305556	0	0	0.5	0.119517	0	0	0.2
187	0.094573	0	0.046161	0.162674	0.174231	0	0.082535	0.274736	0.647059	0	0.5	1	0.140574	0	0.125	0.230769	0.0613446	0	0.00979768	0.105067	0.122867	0	0.0343828	0.146556	0.527778	0	0.5	1	0.118443	0	0.0666667	0.2
188	0.077217	0	0	0.127219	0.189223	0	0.034592	0.291982	0.542484	0	0	1	0.172997	0	0.111111	0.25	0.0177933	0	0	0	0.107083	0	0	0.00243122	0.166667	0	0	0	0.0858871	0	0	0
189	0.072981	0	0.016232	0.120373	0.09561	0	0.025206	0.130802	0.558824	0	0.5	1	0.090654	0	0.054094	0.142857	0.0661988	0	0.016243	0.110158	0.0924959	0	0.0354829	0.155017	0.645833	0	0.5	1	0.0970149	0	0.0575658	0.166667
190	0.061878	0	0	0.086368	0.134814	0	0	0.194946	0.477124	0	0	1	0.12674	0	0	0.2	0.0337854	0	0	0.0010462	0.104197	0	0	0.0473493	0.222222	0	0	0	0.0871499	0	0	0
191	0.084357	0	0.021435	0.144404	0.163224	0	0.039646	0.253062	0.666667	0	0.5	1	0.157303	0	0.090909	0.25	0.0588582	0	0	0.0863509	0.141878	0	0	0.249211	0.444444	0	0	1	0.117411	0	0	0.228632
192	0.005591	0	0	0	0.125496	0	0	0	0.039216	0	0	0	0.12	0	0	0	0.00324675	0	0	0	0.0468574	0	0	0	0.0277778	0	0	0	0.0347222	0	0	0
193	0.225254	0.06835	0.188764	0.346936	0.245521	0.068277	0.223007	0.368698	1.5817	1	1.5	2.5	0.207624	0.097727	0.2	0.3	0.139988	0.0262352	0.111407	0.235816	0.255591	0.0552056	0.198152	0.410655	1.23611	0.5	1	2	0.23612	0.111111	0.2	0.333333
194	0.144668	0	0.109968	0.225043	0.207482	0	0.187903	0.32958	0.941176	0	1	1.5	0.163471	0	0.166667	0.25	0.070041	0	0.0108664	0.114113	0.197223	0	0.075993	0.299637	0.527778	0	0.25	1	0.136733	0	0.0909091	0.207143
195	0.079597	0	0	0.129502	0.119724	0	0	0.200569	0.513072	0	0	1	0.10418	0	0	0.2	0.0364485	0	0	0.0336079	0.111725	0	0	0.127622	0.340278	0	0	0.5	0.096825	0	0	0.142857
196	0.128588	0	0.073982	0.203228	0.201471	0	0.12244	0.324517	0.767974	0	0.5	1	0.15986	0	0.142857	0.25	0.0706302	0	0.032845	0.115883	0.171052	0	0.0675948	0.239642	0.5625	0	0.5	1	0.14381	0	0.111111	0.2
197	0.097664	0	0.026538	0.148558	0.130219	0	0.049871	0.232943	0.748366	0	1	1	0.153009	0	0.142857	0.25	0.0888939	0	0.0507883	0.15739	0.216142	0	0.12823	0.295133	0.833333	0	1	1	0.206711	0	0.2	0.333333
198	0.17808	0.065153	0.152484	0.270502	0.205522	0.074986	0.168589	0.301983	1.06209	0.5	1	1.5	0.178523	0.081731	0.166667	0.25	0.132544	0.024163	0.124779	0.195483	0.257724	0.0191522	0.167147	0.376546	0.875	0.5	1	1	0.193085	0.0631579	0.142857	0.222222
199	0.043278	0	0	0.041626	0.059679	0	0	0.06253	0.22549	0	0	0.5	0.045267	0	0	0.083333	0.0546011	0	0	0.0640855	0.0826422	0	0	0.0905236	0.305556	0	0	0.5	0.0669961	0	0	0.0890152
