# Supplementary material for: Node persistence from topological data analysis reveals changes in brain functional connectivity
Source: Patterns (N Y). 2025 Dec 3;7(3):101427. doi: 10.1016/j.patter.2025.101427 (PMC13100682; doi:10.1016/j.patter.2025.101427)
Supplement: Table S14. Number of significantly different regions in the MPI-LEMON dataset across 20 permutations of node ordering, compared to the canonical node ordering in the Schaefer atlas — The number of regions and the subset that coincide with NIBS-identified regions are presented separately for 200 × 200 FC-matrix-to-local and RSN-to-local analyses. For the 200 × 200 FC-matrix-to-local analysis, values are provided for node persistence and node frequency. For RSN-to-local analysis, values are given for node persistence, node frequency, and nodal PSS. Numbers in parentheses indicate how many regions from a given node permutation are also identified using the canonical node ordering in the Schaefer atlas. [file mmc15.xlsx]

## Sheet: Sheet 1
Number of significantly different regions in the MPI-LEMON dataset, across 20 permutations of node ordering, compared to the canonical node ordering in the Schaefer atlas. The number of regions and the subset that coincide with NIBS-identified regions are presented separately for 200×200 FC matrix-to-local and RSN-to-local analyses. For the 200×200 FC matrix-to-local analysis, values are provided…
	200×200 FC matrices to local				RSN to Local
	Node persistent		Node frequency		Node persistent		Node frequency		Nodal PSS
Node order	Number of ROIs	Coincide with NIBs	Number of ROIs	Coincide with NIBs	Number of ROIs	Coincide with NIBs	Number of ROIs	Coincide with NIBs	Number of ROIs	Coincide with NIBs
Schaefer atlas node order	108	27	39	10	59	15	40	13	58	18
Perm1	107 (92)	26 (21)	48 (32)	11 (9)	54 (51)	14 (14)	40 (33)	12 (9)	52 (42)	16 (13)
Perm2	108 (93)	25 (23)	42 (33)	9 (9)	49 (48)	14 (14)	37 (31)	9 (8)	48 (41)	15 (12)
Perm3	101 (90)	23 (21)	39 (30)	9 (8)	57 (51)	14 (13)	41 (34)	10 (8)	53 (48)	15 (13)
Perm4	109 (93)	23 (20)	51 (33)	12 (10)	61 (54)	18 (14)	39 (33)	11 (8)	57 (48)	19 (14)
Perm5	99 (87)	21 (19)	44 (27)	7 (7)	60 (54)	16 (14)	40 (34)	12 (10)	59 (46)	20 (15)
Perm6	110 (94)	24 (22)	46 (32)	12 (9)	60 (55)	14 (14)	41 (33)	10 (8)	52 (43)	16 (13)
Perm7	101 (90)	26 (24)	41 (33)	9 (9)	57 (51)	14 (13)	41 (33)	10 (8)	50 (43)	15 (13)
Perm8	100 (87)	24 (22)	43 (31)	9 (7)	55 (52)	14 (13)	39 (35)	11 (9)	49 (43)	17 (13)
Perm9	111 (94)	29 (23)	44 (33)	9 (9)	56 (50)	16 (14)	41 (33)	11 (8)	52 (47)	16 (14)
Perm10	102 (89)	23 (22)	44 (29)	8 (7)	60 (54)	15 (14)	38 (35)	11 (9)	57 (43)	19 (15)
Perm11	111 (93)	26 (24)	53 (32)	10 (8)	61 (55)	15 (14)	41 (32)	11 (8)	53 (44)	16 (14)
Perm12	108 (92)	24 (21)	38 (30)	8 (8)	53 (51)	13 (13)	38 (31)	10 (7)	52 (43)	16 (14)
Perm13	107 (91)	24 (22)	48 (32)	9 (8)	59 (53)	16 (13)	43 (35)	11 (9)	53 (43)	16 (12)
Perm14	116 (90)	27 (22)	41 (28)	7 (7)	58 (53)	15 (14)	41 (37)	13 (11)	52 (44)	16 (13)
Perm15	104 (90)	27 (23)	52 (33)	9 (8)	59 (52)	16 (14)	44 (34)	13 (11)	51 (45)	15 (14)
Perm16	113 (92)	29 (24)	41 (32)	8 (8)	59 (55)	15 (14)	32 (31)	9 (8)	56 (46)	17 (14)
Perm17	107 (89)	22 (20)	46 (31)	10 (8)	53 (51)	15 (14)	34 (32)	8 (8)	49 (44)	15 (13)
Perm18	110 (93)	31 (25)	40 (33)	11 (8)	60 (56)	15 (15)	39 (32)	9 (8)	50 (46)	17 (14)
Perm19	109 (92)	24 (21)	49 (34)	10 (9)	60 (53)	14 (13)	38 (33)	10 (8)	42 (39)	13 (12)
Perm20	112 (92)	27 (23)	47 (34)	10 (9)	56 (52)	15 (14)	34 (31)	7 (7)	51 (46)	17 (14)
