# Supplementary material for: Node persistence from topological data analysis reveals changes in brain functional connectivity
Source: Patterns (N Y). 2025 Dec 3;7(3):101427. doi: 10.1016/j.patter.2025.101427 (PMC13100682; doi:10.1016/j.patter.2025.101427)
Supplement: Table S15. Variability of topology-based local measures node persistence, node frequency, and nodal PSS across brain regions with RSN to local, quantified using median absolute deviation and median absolute deviation normalized by the median across 20 permutations of node ordering — These values are reported for the young and elderly groups in the MPI-LEMON dataset, based on the three topology-based local measures node persistence, node frequency, and nodal PSS from RSN-to-local-level analysis. This table is organized into three columns for each variability index with its average, median (Q2), and third quartile (Q3). Column A indicates the RSNs, and column B contains node IDs of the brain regions provided in the Schaefer atlas. [file mmc16.xlsx]

## Sheet: Sheet 1
Variability of topology-based local measures, node persistence, node frequency, and nodal PSS, across brain regions (RSN-to-local), quantified using median absolute deviation (MAD) and MAD normalized by the median (MAD/M) across 20 permutations of node ordering. These values are reported for the young and elderly groups in the MPI-LEMON dataset, based on the three topology-based local measures: n…
Resting State Networks	Node IDs	Young group																		Elderly group
		Node persistence						Node frequency						Nodal PSS						Node persistence						Node frequency						Nodal PSS
		MAD			MAD/Median			MAD			MAD/Median			MAD			MAD/Median			MAD			MAD/Median			MAD			MAD/Median			MAD			MAD/Median
		Average	Median (Q2)	Third quartile (Q3)	Average	Median (Q2)	Third quartile (Q3)	Average	Median (Q2)	Third quartile (Q3)	Average	Median (Q2)	Third quartile (Q3)	Average	Median (Q2)	Third quartile (Q3)	Average	Median (Q2)	Third quartile (Q3)	Average	Median (Q2)	Third quartile (Q3)	Average	Median (Q2)	Third quartile (Q3)	Average	Median (Q2)	Third quartile (Q3)	Average	Median (Q2)	Third quartile (Q3)	Average	Median (Q2)	Third quartile (Q3)	Average	Median (Q2)	Third quartile (Q3)
Visual	0	0.00269398	0	0	0.0123988	0	0	0.0196078	0	0	0.0125817	0	0	0.5	0	0	0.0205823	0	0	0.000726776	0	0	0.00456419	0	0	0.00694444	0	0	0.00357143	0	0	0.0416667	0	0	0.0267442	0	0
	1	0.0140419	0	0	0.0888892	0	0	0.0915033	0	0	0.0874705	0	0	1.95098	0	0	0.0782999	0	0	0.000213274	0	0	0.00157591	0	0	0.00694444	0	0	0.00740741	0	0	1.22917	0	0	0.0634511	0	0
	2	0.00282522	0	0	0.0199332	0	0	0.0130719	0	0	0.0184783	0	0	0.823529	0	0	0.0467782	0	0	0.00292882	0	0	0.0488173	0	0	0.0416667	0	0	0.0444444	0	0	1.38194	0	0	0.0799238	0	0
	3	0.0079315	0	0	0.117479	0	0	0.0588235	0	0	0.11485	0	0	0.54902	0	0	0.0613037	0	0	0.000351192	0	0	0.00129789	0	0	0.0138889	0	0	0.00625	0	0	0	0	0	0	0	0
	4	0.000832204	0	0	0.0227273	0	0	0.00326797	0	0	0.0227273	0	0	0.130719	0	0	0.0196078	0	0	0.00228247	0	0	0.0522293	0	0	0.0138889	0	0	0.047619	0	0	0.0138889	0	0	0.00108225	0	0
	5	0.00140573	0	0	0.0344828	0	0	0.00653595	0	0	0.0344828	0	0	0.640523	0	0	0.0476577	0	0	0	0	0	0	0	0	0	0	0	0	0	0	0	0	0	0	0	0
	6	0.000243471	0	0	0.00961539	0	0	0.00326797	0	0	0.00961539	0	0	0.437908	0	0	0.0296928	0	0	0.00228855	0	0	0.0438134	0	0	0.0138889	0	0	0.0425532	0	0	0.659722	0	0	0.0465839	0	0
	7	0.00458187	0	0	0.0472119	0	0	0.0163399	0	0	0.0429293	0	0	0.356209	0	0	0.0526722	0	0	0.00104371	0	0	0.0465438	0	0	0.0138889	0	0	0.04	0	0	0.361111	0	0	0.0901001	0	0
	8	0.0033403	0	0	0.0225091	0	0	0.0163399	0	0	0.0113402	0	0	0.74183	0	0	0.0338534	0	0	0.00306203	0	0	0.0304431	0	0	0.0277778	0	0	0.0285714	0	0	0.770833	0	0	0.0305869	0	0
	9	0.0127828	0	0	0.235516	0	0.313259	0.0784314	0	0	0.217105	0	0.333333	0.898693	0	0	0.0623299	0	0	0.00168744	0	0	0.0466805	0	0	0.0138889	0	0	0.037037	0	0	0.854167	0	0	0.0655134	0	0
	10	0.00944646	0	0	0.0735561	0	0	0.0653595	0	0	0.0687879	0	0	1.99346	0	0	0.0657558	0	0	0.00633828	0	0	0.036639	0	0	0.0555556	0	0	0.0423333	0	0	0.951389	0	0	0.0863867	0	0
	11	0.00669211	0	0	0.0980275	0	0	0.0294118	0	0	0.0828157	0	0	0.447712	0	0	0.0747031	0	0	0.00306222	0	0	0.0435007	0	0	0.0208333	0	0	0.0231884	0	0	0.194444	0	0	0.0141557	0	0
	12	0.010297	0	0	0.0669207	0	0	0.101307	0	0	0.071358	0	0	2.24183	0	0	0.0845811	0	0	0.0106379	0	0	0.0741069	0	0	0.0694444	0	0	0.0676101	0	0	1.15278	0	0	0.0623386	0	0
	13	0.0169723	0	0	0.0893564	0	0.00896431	0.212418	0	0	0.115138	0	0.119048	3.02288	0	2	0.130654	0	0.132353	0.0173705	0	0	0.103386	0	0	0.152778	0	0	0.0902299	0	0	1.90972	0	0	0.0636961	0	0
	100	0	0	0	0	0	0	0	0	0	0	0	0	0	0	0	0	0	0	0	0	0	0	0	0	0	0	0	0	0	0	0	0	0	0	0	0
	101	0.000117253	0	0	0.000483744	0	0	0.00326797	0	0	0.00238095	0	0	0.212418	0	0	0.0032075	0	0	0	0	0	0	0	0	0	0	0	0	0	0	0	0	0	0	0	0
	102	0.0200469	0	0	0.0926755	0	0	0.176471	0	0	0.098628	0	0	1.44771	0	0	0.0462447	0	0	0.0201935	0	0	0.202127	0	0.27287	0.145833	0	0	0.206667	0	0.333333	0.8125	0	0	0.095135	0	0
	103	0.00669924	0	0	0.0694115	0	0	0.0653595	0	0	0.0668269	0	0	1.73856	0	0	0.103898	0	0	0.00240565	0	0	0.0536161	0	0	0.0347222	0	0	0.0420819	0	0	0.451389	0	0	0.0513104	0	0
	104	0.0040874	0	0	0.0269431	0	0	0.0228758	0	0	0.0287037	0	0	0.405229	0	0	0.016023	0	0	0.00434431	0	0	0.0446356	0	0	0.0277778	0	0	0.0416667	0	0	0.0902778	0	0	0.00606061	0	0
	105	0.000560978	0	0	0.00271207	0	0	0.00653595	0	0	0.00287356	0	0	0.669935	0	0	0.0446964	0	0	0	0	0	0	0	0	0	0	0	0	0	0	0.722222	0	0	0.0467413	0	0
	106	0.000973929	0	0	0.0338548	0	0	0.00980392	0	0	0.0358974	0	0	0.0816993	0	0	0.00293703	0	0	0.00135672	0	0	0.0714286	0	0	0.0138889	0	0	0.0714286	0	0	0	0	0	0	0	0
	107	0.00167893	0	0	0.0266667	0	0	0.00980392	0	0	0.0266667	0	0	0	0	0	0	0	0	5.84e-05	0	0	0.00128229	0	0	0.0138889	0	0	0.0113636	0	0	0	0	0	0	0	0
	108	0.0105507	0	0	0.124634	0	0	0.0686275	0	0	0.124752	0	0	0.722222	0	0	0.0685457	0	0	0.00846614	0	0	0.0974991	0	0	0.0902778	0	0	0.10303	0	0	0.722222	0	0	0.0580878	0	0
	109	0.00310682	0	0	0.0329724	0	0	0.0130719	0	0	0.0339394	0	0	0.29085	0	0	0.0293501	0	0	0.00348836	0	0	0.14741	0	0	0.0347222	0	0	0.175439	0	0	0.166667	0	0	0.0133929	0	0
	110	0.0107272	0	0	0.100657	0	0	0.0816993	0	0	0.0916051	0	0	1.23203	0	0	0.0469864	0	0	0.0155977	0	0	0.0908068	0	0	0.131944	0	0	0.118966	0	0	1.34028	0	0	0.0527985	0	0
	111	0.0100588	0	0	0.0612756	0	0	0.0849673	0	0	0.0597436	0	0	1.57843	0	0	0.0624793	0	0	0.0068638	0	0	0.0491641	0	0	0.0694444	0	0	0.0646258	0	0	1.63194	0	0	0.0511354	0	0
	112	0.0131782	0	0	0.13538	0	0	0.0555556	0	0	0.0962302	0	0	0.441176	0	0	0.0783712	0	0	0.0121136	0	0	0.100896	0	0	0.0833333	0	0	0.094709	0	0	0.513889	0	0	0.0710838	0	0
	113	0.00719378	0	0	0.0928745	0	0	0.0784314	0	0	0.0937082	0	0	2	0	0	0.153015	0	0	0.00327023	0	0	0.0964116	0	0	0.0416667	0	0	0.104938	0	0	1.5	0	0	0.204617	0	0.265385
	114	0.00111033	0	0	0.0057504	0	0	0.0130719	0	0	0.00982143	0	0	0.683007	0	0	0.0468385	0	0	0.00381684	0	0	0.0419789	0	0	0.0138889	0	0	0.0357143	0	0	1.24306	0	0	0.0811704	0	0
Somatomotor	14	0.0111642	0	0	0.114045	0	0	0.104575	0	0	0.116297	0	0	2.76797	0	0	0.0726134	0	0	0.00228427	0	0	0.0339215	0	0	0.0208333	0	0	0.04	0	0	0.0277778	0	0	0.000541126	0	0
	15	0.0161707	0	0	0.0857447	0	0	0.101307	0	0	0.0738834	0	0	5.09477	0	0	0.104289	0	0	0.00561031	0	0	0.0762382	0	0	0.0555556	0	0	0.0767296	0	0	2.29861	0	0	0.0441335	0	0
	16	0.0136479	0	0	0.0612109	0	0	0.0980392	0	0	0.052	0	0	2.97712	0	0	0.0560407	0	0	0.0166377	0	0	0.101692	0	0	0.104167	0	0	0.0886067	0	0	0.9375	0	0	0.0375821	0	0
	17	0.0274533	0	0	0.0712092	0	0	0.169935	0	0	0.0745611	0	0	3.86601	0	0	0.0528748	0	0	0.00720352	0	0	0.035474	0	0	0.0625	0	0	0.0457143	0	0	4.04167	0	0	0.0648429	0	0
	18	0.0227719	0	0	0.0645831	0	0	0.107843	0	0	0.0597658	0	0	7.10784	0	0	0.0950454	0	0.0486111	0.00620127	0	0	0.0244129	0	0	0.0555556	0	0	0.0237013	0	0	2.30556	0	0	0.0389619	0	0
	19	0.00969868	0	0	0.133181	0	0	0.0784314	0	0	0.145238	0	0	4.40196	0	0	0.189859	0	0.119906	0.0120503	0	0	0.13092	0	0	0.0902778	0	0	0.131206	0	0	4.47222	0	0	0.153702	0	0.0221843
	20	0.00823395	0	0	0.0734814	0	0	0.0490196	0	0	0.0642619	0	0	2.46405	0	0	0.0768783	0	0	0.0091887	0	0	0.0851778	0	0	0.0416667	0	0	0.0720391	0	0	1.23611	0	0	0.0420495	0	0
	21	0.0268871	0	0.00620643	0.0733158	0	0.0555916	0.19281	0	0	0.0827959	0	0.121528	7.8268	0	0	0.101149	0	0.0850507	0.0113095	0	0	0.0961722	0	0	0.104167	0	0	0.109091	0	0	1.5	0	0	0.0782068	0	0
	22	0.00779036	0	0	0.0197522	0	0	0.0522876	0	0	0.0269067	0	0	2.16667	0	0	0.0313309	0	0	0.00637671	0	0	0.0534464	0	0	0.0763889	0	0	0.0574793	0	0	1.48611	0	0	0.0699085	0	0
	23	0.0281817	0	0	0.0881796	0	0	0.156863	0	0	0.088671	0	0	6.8366	0	0	0.100817	0	0	0.00905091	0	0	0.037348	0	0	0.0486111	0	0	0.0374242	0	0	2.94444	0	0	0.0506204	0	0
	24	0.000444731	0	0	0.00556976	0	0	0.0130719	0	0	0.00914634	0	0	0.673203	0	0	0.0156256	0	0	0.00217981	0	0	0.027027	0	0	0.0138889	0	0	0.027027	0	0	0.805556	0	0	0.027027	0	0
	25	0.0388379	0	0.0295849	0.0734919	0	0.067226	0.254902	0	0.5	0.0948889	0	0.129464	12.5752	0	17	0.119682	0	0.111111	0.0300342	0	0.000697073	0.107168	0	0.0459285	0.236111	0	0.125	0.133797	0	0.183333	6.625	0	2.25	0.127766	0	0.0833333
	26	0.0242949	0	0	0.0590269	0	0	0.160131	0	0	0.0582029	0	0	6.94118	0	0	0.0814571	0	0	0.0110485	0	0	0.0975508	0	0	0.131944	0	0	0.0963277	0	0	3.14583	0	0	0.0924244	0	0
	27	0.0151651	0	0	0.0436646	0	0	0.140523	0	0	0.0651441	0	0	2.59477	0	0	0.0488288	0	0	0.0116758	0	0	0.0500484	0	0	0.0625	0	0	0.0471698	0	0	0.979167	0	0	0.0262129	0	0
	28	0.0426101	0	0.0153057	0.135499	0	0.164282	0.24183	0	0.5	0.130975	0	0.2	6.71242	0	0	0.151057	0	0.0729309	0.0262778	0	0.00592451	0.128047	0	0.253168	0.208333	0	0	0.123866	0	0.333333	4.84028	0	0	0.115875	0	0.0530973
	29	0.0219152	0	0	0.0823108	0	0	0.166667	0	0	0.0819855	0	0	5.79085	0	0	0.0956223	0	0	0.030632	0	0	0.0838767	0	0	0.104167	0	0	0.0958617	0	0	4.04167	0	0	0.0743939	0	0
	115	0.0203581	0	0	0.126746	0	0.00800037	0.140523	0	0	0.115256	0	0	4.44118	0	0	0.14533	0	0.0350877	0.0144331	0	0	0.0928242	0	0.00737944	0.104167	0	0	0.106439	0	0.0208333	1.98611	0	0	0.0549481	0	0
	116	0.00346509	0	0	0.0908004	0	0	0.0326797	0	0	0.0836879	0	0	0.356209	0	0	0.0409357	0	0	0.00639026	0	0	0.103051	0	0	0.0416667	0	0	0.104167	0	0	0.9375	0	0	0.0745273	0	0
	117	0.0245272	0	0	0.131209	0	0.00841982	0.143791	0	0	0.119753	0	0	3.71895	0	0	0.0699259	0	0	0.00896196	0	0	0.0578048	0	0	0.0486111	0	0	0.0412281	0	0	1.59722	0	0	0.0542538	0	0
	118	0.0206819	0	0	0.0639644	0	0	0.114379	0	0	0.0539657	0	0	3.99346	0	0	0.0701223	0	0	0.00569939	0	0	0.0342524	0	0	0.0277778	0	0	0.0217391	0	0	3.48611	0	0	0.0964122	0	0
	119	0.00738525	0	0	0.0555738	0	0	0.0588235	0	0	0.0573129	0	0	4.90196	0	0	0.105697	0	0	0.00750381	0	0	0.0385356	0	0	0.0486111	0	0	0.0393519	0	0	3.07639	0	0	0.07646	0	0
	120	0.0224828	0	0	0.0785333	0	0	0.140523	0	0	0.0819565	0	0	1.9902	0	0	0.0287637	0	0	0.0109273	0	0	0.0624608	0	0	0.0972222	0	0	0.0653274	0	0	1.28472	0	0	0.0263508	0	0
	121	0.0146794	0	0	0.11598	0	0	0.114379	0	0	0.113641	0	0	6.58497	0	0	0.242824	0	0.374682	0.0158839	0	0	0.0876629	0	0	0.111111	0	0	0.103175	0	0	5.04167	0	0.375	0.239127	0	0.433644
	122	0.00521148	0	0	0.0586538	0	0	0.0228758	0	0	0.0413978	0	0	0.529412	0	0	0.0565822	0	0	0.00469919	0	0	0.0261103	0	0	0.0138889	0	0	0.0181818	0	0	1.48611	0	0	0.0446205	0	0
	123	0.0165138	0	0	0.0446766	0	0	0.0980392	0	0	0.042778	0	0	3.5719	0	0	0.0436859	0	0	0.0343733	0	0	0.148384	0	0.107615	0.236111	0	0	0.139345	0	0.134921	4.09722	0	0	0.124085	0	0.00940389
	124	0.014302	0	0	0.0460454	0	0	0.0980392	0	0	0.0432093	0	0	1.9085	0	0	0.0332148	0	0	0.0115407	0	0	0.0605108	0	0	0.0625	0	0	0.0608017	0	0	1.86806	0	0	0.0513983	0	0
	125	0.0299717	0	0	0.0656448	0	0	0.143791	0	0	0.0524865	0	0	9.75163	0	0	0.100757	0	0.0620564	0.0156187	0	0	0.0361802	0	0	0.0694444	0	0	0.0245614	0	0	4.24306	0	0	0.0634262	0	0
	126	0.0382854	0	0	0.163496	0	0.183271	0.189542	0	0	0.164636	0	0.3125	8.40196	0	0	0.21004	0	0.317706	0.0220738	0	0	0.20128	0	0.255785	0.131944	0	0	0.161905	0	0.0357143	2.54861	0	0	0.187544	0	0.0888972
	127	0.00371362	0	0	0.0264846	0	0	0.0228758	0	0	0.0221713	0	0	0.95098	0	0	0.0174937	0	0	0.00835762	0	0	0.0323485	0	0	0.0763889	0	0	0.0503876	0	0	0.0347222	0	0	0.00173551	0	0
	128	0.0494844	0	0.0609315	0.133082	0	0.160673	0.284314	0	0.5	0.142466	0	0.25	14.1961	0	22	0.18283	0	0.265198	0.0140791	0	0	0.0729294	0	0	0.152778	0	0	0.076425	0	0	5.80556	0	3.375	0.103194	0	0.0977444
	129	0.0298875	0	0.0120094	0.0843821	0	0.0762606	0.222222	0	0	0.0964062	0	0.160714	7.13399	0	4	0.124957	0	0.065851	0.00801522	0	0	0.0705389	0	0	0.0902778	0	0	0.0586601	0	0	2.20833	0	0	0.0653474	0	0
	130	0.0132329	0	0	0.0392571	0	0	0.0882353	0	0	0.0430828	0	0	2.5	0	0	0.0314815	0	0	0.00377052	0	0	0.03027	0	0	0.0277778	0	0	0.0248227	0	0	0.25	0	0	0.00576361	0	0
	131	0.015958	0	0	0.108912	0	0	0.0784314	0	0	0.115401	0	0	3.26471	0	0	0.114106	0	0	0.00486051	0	0	0.0576255	0	0	0.0625	0	0	0.068	0	0	1.09722	0	0	0.119087	0	0
	132	0.0348893	0	0	0.107899	0	0.0472264	0.183007	0	0	0.114484	0	0.11875	6.28758	0	0	0.132648	0	0.0839161	0.00371416	0	0	0.0329997	0	0	0.0416667	0	0	0.0376984	0	0	3.49306	0	0	0.179302	0	0
	133	0.0119495	0	0	0.0432001	0	0	0.0392157	0	0	0.0387183	0	0	8.86928	0	0	0.174977	0	0.315341	0.00128669	0	0	0.00520635	0	0	0	0	0	0	0	0	1.99306	0	0	0.0889023	0	0
Dorsal Attention	30	0.0148858	0	0	0.0417011	0	0	0.0751634	0	0	0.0399493	0	0	3.01307	0	0	0.0548163	0	0	0.023009	0	0	0.155938	0	0.0568462	0.138889	0	0	0.14311	0	0.154762	1.15972	0	0	0.0684115	0	0
	31	0.0305759	0	0	0.0822599	0	0.00725842	0.140523	0	0	0.0727747	0	0	5.1732	0	0	0.0899275	0	0	0.00924783	0	0	0.0521651	0	0	0.0694444	0	0	0.0439394	0	0	1.11111	0	0	0.0462071	0	0
	32	0.0551581	0	0.0709664	0.123607	0	0.177795	0.300654	0	0.5	0.129689	0	0.2	5.49346	0	3.5	0.0966896	0	0.0782741	0.0312588	0	0.00890971	0.0948356	0	0.0215338	0.243056	0	0.5	0.102973	0	0.126984	2.75	0	0	0.052053	0	0
	33	0.0464045	0	0.010084	0.0929995	0	0.0677488	0.218954	0	0	0.0962188	0	0.119048	7.19935	0	4.5	0.122051	0	0.144433	0.0249582	0	0	0.0896676	0	0	0.173611	0	0	0.0898079	0	0	5.17361	0	3.25	0.136614	0	0.132789
	34	0.0477767	0	0.0553324	0.0831285	0	0.108384	0.232026	0	0.5	0.0789989	0	0.11875	9.97386	0	16	0.140692	0	0.22449	0.01588	0	0	0.0480138	0	0	0.104167	0	0	0.0586466	0	0	3.38194	0	0	0.0740475	0	0
	35	0.0376721	0	0	0.073389	0	0.050883	0.186275	0	0	0.0754729	0	0.03125	6.29412	0	8	0.118746	0	0.13511	0.0515127	0	0.084081	0.0994694	0	0.150165	0.347222	0	1	0.108581	0	0.2	9.33333	0	10.75	0.12877	0	0.178672
	36	0.0338845	0	0	0.0686394	0	0	0.153595	0	0	0.0562581	0	0	4.76797	0	0	0.0739196	0	0	0.018364	0	0	0.0541375	0	0	0.0972222	0	0	0.0641534	0	0	3.64583	0	0	0.124912	0	0
	37	0.0436815	0	0.00552974	0.109177	0	0.0898601	0.248366	0	0	0.123038	0	0.166667	3.79085	0	0	0.0891895	0	0	0.0114899	0	0	0.0711632	0	0	0.118056	0	0	0.0721088	0	0	1.52778	0	0	0.0700426	0	0
	38	0.0178068	0	0	0.0454601	0	0	0.0980392	0	0	0.0587302	0	0	1.97059	0	0	0.0376931	0	0	0.0277863	0	0	0.0991037	0	0	0.111111	0	0	0.0769231	0	0	1.39583	0	0	0.0334337	0	0
	39	0.0207157	0	0	0.0490564	0	0	0.0915033	0	0	0.045928	0	0	4.23203	0	0	0.0702834	0	0	0.00901236	0	0	0.0282905	0	0	0.0347222	0	0	0.0269006	0	0	0.756944	0	0	0.011224	0	0
	40	0.0284865	0	0	0.0621528	0	0	0.137255	0	0	0.0613626	0	0	1.73203	0	0	0.0305992	0	0	0.0308755	0	0	0.0632173	0	0	0.194444	0	0	0.060369	0	0	2.77778	0	0	0.037646	0	0
	41	0.0069417	0	0	0.0107834	0	0	0.0392157	0	0	0.013198	0	0	1.25163	0	0	0.0196293	0	0	0.0176468	0	0	0.0726885	0	0	0.0486111	0	0	0.0430556	0	0	0.784722	0	0	0.0374924	0	0
	42	0.0237412	0	0	0.0514363	0	0	0.0980392	0	0	0.0473969	0	0	4.14379	0	0	0.0909581	0	0	0.0262496	0	0	0.0603626	0	0	0.0972222	0	0	0.0422414	0	0	3.78472	0	0	0.0762719	0	0
	134	0.0368427	0	0	0.0858343	0	0.0362684	0.199346	0	0	0.0867001	0	0.0909091	4.88562	0	1	0.083878	0	0.052202	0.0299985	0	0	0.110094	0	0.0838877	0.229167	0	0	0.115663	0	0.142857	5.24306	0	0	0.112991	0	0.0543478
	135	0.0057555	0	0	0.0388235	0	0	0.0457516	0	0	0.0401235	0	0	0.787582	0	0	0.0320421	0	0	0.00436486	0	0	0.0175329	0	0	0.0416667	0	0	0.0442029	0	0	0.701389	0	0	0.0439369	0	0
	136	0.0243356	0	0	0.0506237	0	0	0.117647	0	0	0.0489183	0	0	2.64379	0	0	0.0495135	0	0	0.0175344	0	0	0.0704147	0	0	0.131944	0	0	0.0767574	0	0	2.48611	0	0	0.0740433	0	0
	137	0.0419421	0	0.014619	0.117187	0	0.103499	0.222222	0	0	0.1073	0	0.129464	6.47059	0	6	0.149705	0	0.171679	0.0281806	0	0	0.068427	0	0	0.131944	0	0	0.0676745	0	0	5.25694	0	0	0.0708294	0	0
	138	0.039215	0	0	0.0732327	0	0	0.179739	0	0	0.0699248	0	0	3.01961	0	0	0.039641	0	0	0.0240497	0	0	0.0513463	0	0	0.104167	0	0	0.058046	0	0	0.305556	0	0	0.0195515	0	0
	139	0.0100443	0	0	0.0459986	0	0	0.0490196	0	0	0.0400157	0	0	2.2549	0	0	0.0713476	0	0	0.00957385	0	0	0.0414056	0	0	0.0625	0	0	0.0455128	0	0	2.10417	0	0	0.0822603	0	0
	140	0.0652556	0	0.102106	0.119535	0	0.171265	0.382353	0	1	0.127403	0	0.25	6.54248	0	7	0.116133	0	0.12507	0.0739912	0	0.0977458	0.1224	0	0.15789	0.416667	0	1	0.139613	0	0.25	6.30556	0	0.375	0.0874078	0	0.0295386
	141	0.0629456	0	0.0943144	0.103555	0	0.152539	0.287582	0	0.5	0.0844982	0	0.166667	8.62092	0	13	0.124385	0	0.2	0.0693313	0	0.134327	0.130925	0	0.186663	0.361111	0	1	0.126004	0	0.2	10	0	15.5	0.150244	0	0.26828
	142	0.0135374	0	0	0.0353368	0	0	0.0653595	0	0	0.0397976	0	0	2.89542	0	0	0.0512288	0	0	0.0439052	0	0	0.107926	0	0	0.159722	0	0	0.0823659	0	0	2.89583	0	0	0.0411202	0	0
	143	0.00752608	0	0	0.0561099	0	0	0.0522876	0	0	0.0628931	0	0	0.74183	0	0	0.0492174	0	0	0.0110786	0	0	0.114548	0	0	0.0972222	0	0	0.107143	0	0	1.28472	0	0	0.0550362	0	0
	144	0.0186739	0	0	0.0348507	0	0	0.124183	0	0	0.0475388	0	0	1.99673	0	0	0.0370499	0	0	0.0169343	0	0	0.0656174	0	0	0.111111	0	0	0.060404	0	0	1.38194	0	0	0.0281804	0	0
	145	0.0169575	0	0	0.0313405	0	0	0.0751634	0	0	0.0331219	0	0	2.15033	0	0	0.0372009	0	0	0.0159676	0	0	0.0337195	0	0	0.0972222	0	0	0.0427778	0	0	3.11806	0	0	0.0468631	0	0
	146	0.0119118	0	0	0.0276281	0	0	0.0326797	0	0	0.0234701	0	0	3.94444	0	0	0.0856076	0	0	0.0205743	0	0	0.033553	0	0	0.0555556	0	0	0.0193548	0	0	3.33333	0	0	0.0673409	0	0
Salience/ Ventral Attention	43	0.0033038	0	0	0.0051069	0	0	0.0163399	0	0	0.0110043	0	0	0.267974	0	0	0.0234085	0	0	0.00115603	0	0	0.0316884	0	0	0.0138889	0	0	0.0326087	0	0	0.354167	0	0	0.0364198	0	0
	44	0.0091901	0	0	0.0576748	0	0	0.0718954	0	0	0.074159	0	0	0.830065	0	0	0.0529926	0	0	0.0082783	0	0	0.0692218	0	0	0.0763889	0	0	0.0704154	0	0	0.881944	0	0	0.0757538	0	0
	45	0.00353013	0	0	0.0364139	0	0	0.0326797	0	0	0.0380952	0	0	0.196078	0	0	0.00631974	0	0	0.000315571	0	0	0.0185069	0	0	0.0277778	0	0	0.0242424	0	0	0.1875	0	0	0.0142857	0	0
	46	0.0242947	0	0	0.164184	0	0.169464	0.143791	0	0	0.179835	0	0.25	1.77124	0	0	0.130801	0	0.111244	0.00267082	0	0	0.102074	0	0	0.0277778	0	0	0.0833333	0	0	0.138889	0	0	0.0869565	0	0
	47	0.0215777	0	0	0.119448	0	0	0.104575	0	0	0.100901	0	0	1.27124	0	0	0.0672096	0	0	0.00809018	0	0	0.0643682	0	0	0.0694444	0	0	0.0746212	0	0	0.888889	0	0	0.0521884	0	0
	48	0.00216435	0	0	0.0686606	0	0	0.0163399	0	0	0.0669241	0	0	0.552288	0	0	0.151368	0	0	0.00194224	0	0	0.0666667	0	0	0.00694444	0	0	0.0666667	0	0	0	0	0	0	0	0
	49	0.00707962	0	0	0.029558	0	0	0.0457516	0	0	0.0260443	0	0	0.627451	0	0	0.0173326	0	0	0.00975347	0	0	0.0615701	0	0	0.0555556	0	0	0.0687075	0	0	0.743056	0	0	0.0597251	0	0
	50	0.00263284	0	0	0.0130953	0	0	0.00980392	0	0	0.00803213	0	0	0	0	0	0	0	0	0	0	0	0	0	0	0	0	0	0	0	0	0	0	0	0	0	0
	51	0.0130562	0	0	0.0498721	0	0	0.0784314	0	0	0.049458	0	0	1.28758	0	0	0.0490741	0	0	0.015654	0	0	0.0595959	0	0	0.0833333	0	0	0.0640461	0	0	0.409722	0	0	0.0188048	0	0
	52	0.00765535	0	0	0.0641275	0	0	0.0490196	0	0	0.0686121	0	0	0.650327	0	0	0.0478446	0	0	0.00534013	0	0	0.0515958	0	0	0.0277778	0	0	0.0495495	0	0	0.298611	0	0	0.0384615	0	0
	53	0.00409604	0	0	0.0301867	0	0	0.0326797	0	0	0.0392361	0	0	0.228758	0	0	0.0274547	0	0	0.0024768	0	0	0.0208353	0	0	0.0277778	0	0	0.0220058	0	0	0.548611	0	0	0.0504626	0	0
	147	0.000752622	0	0	0.0227427	0	0	0.0130719	0	0	0.0213178	0	0	0.297386	0	0	0.027451	0	0	0	0	0	0	0	0	0	0	0	0	0	0	0	0	0	0	0	0
	148	0.000652989	0	0	0.00274952	0	0	0.0228758	0	0	0.0155763	0	0	0.0326797	0	0	0.00328486	0	0	0.000423357	0	0	0.0114044	0	0	0.00694444	0	0	0.0031746	0	0	0.444444	0	0	0.0339869	0	0
	149	0.00501694	0	0	0.0119728	0	0	0.0261438	0	0	0.011961	0	0	2.04248	0	0	0.0627879	0	0	0.00288981	0	0	0.0147417	0	0	0.0416667	0	0	0.019774	0	0	0.465278	0	0	0.0345765	0	0
	150	0.000791383	0	0	0.00859326	0	0	0.00980392	0	0	0.0108696	0	0	0.0359477	0	0	0.00793651	0	0	0.000728451	0	0	0.0172863	0	0	0.0138889	0	0	0.0384615	0	0	0	0	0	0	0	0
	151	0.00187642	0	0	0.102929	0	0	0.0163399	0	0	0.142857	0	0	0.0620915	0	0	0.0211111	0	0	0	0	0	0	0	0	0	0	0	0	0	0	0	0	0	0	0	0
	152	0.00956008	0	0	0.0791707	0	0	0.0490196	0	0	0.0767857	0	0	0.54902	0	0	0.0506607	0	0	0.00999065	0	0	0.0918595	0	0	0.0208333	0	0	0.0714286	0	0	0.152778	0	0	0.0145503	0	0
	153	0.0125634	0	0	0.0878299	0	0	0.0588235	0	0	0.0947257	0	0	1.72549	0	0	0.109964	0	0	0.00221937	0	0	0.0117574	0	0	0.0138889	0	0	0.015625	0	0	0.763889	0	0	0.0956044	0	0
	154	0.0300636	0	0	0.100789	0	0	0.183007	0	0	0.110611	0	0	2.43791	0	0	0.0911661	0	0	0.0264202	0	0	0.111968	0	0	0.138889	0	0	0.116182	0	0	0.993056	0	0	0.0946188	0	0
	155	0.0393391	0	0	0.160541	0	0.129916	0.205882	0	0	0.151795	0	0.160714	1.96732	0	0	0.138902	0	0	0.0223981	0	0	0.0753879	0	0	0.125	0	0	0.0712426	0	0	1.59722	0	0	0.0790647	0	0
	156	0.00378267	0	0	0.0480173	0	0	0.0196078	0	0	0.0458333	0	0	0.166667	0	0	0.0167625	0	0	0.0112292	0	0	0.0587093	0	0	0.0347222	0	0	0.0658915	0	0	0.180556	0	0	0.0317073	0	0
	157	0.00463791	0	0	0.012981	0	0	0.00980392	0	0	0.0117994	0	0	0.771242	0	0	0.044498	0	0	0	0	0	0	0	0	0	0	0	0	0	0	0	0	0	0	0	0
Limbic	54	0.00495436	0	0	0.0138687	0	0	0.0196078	0	0	0.016092	0	0	0	0	0	0	0	0	0.0101831	0	0	0.028571	0	0	0.0277778	0	0	0.0259259	0	0	0.0694444	0	0	0.0227273	0	0
	55	0	0	0	0	0	0	0	0	0	0	0	0	0.0196078	0	0	0.00323625	0	0	0	0	0	0	0	0	0	0	0	0	0	0	0	0	0	0	0	0
	56	0.00767281	0	0	0.0609768	0	0	0.0326797	0	0	0.0755208	0	0	0.183007	0	0	0.0582365	0	0	0	0	0	0	0	0	0	0	0	0	0	0	0.0972222	0	0	0.0997442	0	0
	57	0.00882453	0	0	0.0471985	0	0	0.0261438	0	0	0.047549	0	0	0.107843	0	0	0.0281855	0	0	0.00205374	0	0	0.00878239	0	0	0.0138889	0	0	0.0142857	0	0	0.0138889	0	0	0.0026738	0	0
	58	0.0294218	0	0	0.136639	0	0	0.0588235	0	0	0.130784	0	0	0.104575	0	0	0.0304622	0	0	0.0281035	0	0	0.133333	0	0	0.0347222	0	0	0.133333	0	0	0.0208333	0	0	0.0344828	0	0
	59	0.00130658	0	0	0.00862029	0	0	0.00653595	0	0	0.0231481	0	0	0	0	0	0	0	0	0	0	0	0	0	0	0	0	0	0	0	0	0	0	0	0	0	0
	158	0	0	0	0	0	0	0	0	0	0	0	0	0.0294118	0	0	0.0116279	0	0	0	0	0	0	0	0	0	0	0	0	0	0	0.00694444	0	0	0.00103306	0	0
	159	0.00386187	0	0	0.0130432	0	0	0.00980392	0	0	0.0161812	0	0	0.0359477	0	0	0.00375555	0	0	0.0138889	0	0	0.0416667	0	0	0.0138889	0	0	0.0416667	0	0	0	0	0	0	0	0
	160	7.89e-05	0	0	0.0123457	0	0	0.00326797	0	0	0.0123457	0	0	0	0	0	0	0	0	0	0	0	0	0	0	0	0	0	0	0	0	0	0	0	0	0	0
	161	0.0267351	0	0	0.137546	0	0	0.0588235	0	0	0.122222	0	0	0.0588235	0	0	0.0354167	0	0	0.0208923	0	0	0.0731416	0	0	0.0347222	0	0	0.0744186	0	0	0.326389	0	0	0.0457317	0	0
	162	0.0079748	0	0	0.0339438	0	0	0.0196078	0	0	0.0324074	0	0	0.24183	0	0	0.0480995	0	0	0.0160489	0	0	0.0500985	0	0	0.0347222	0	0	0.0444444	0	0	0.3125	0	0	0.0540541	0	0
	163	2.37e-05	0	0	0.0232558	0	0	0.00326797	0	0	0.0232558	0	0	0.205882	0	0	0.100833	0	0	0	0	0	0	0	0	0	0	0	0	0	0	0.208333	0	0	0.0854701	0	0
Control	60	0.0211853	0	0	0.0444291	0	0	0.107843	0	0	0.0438235	0	0	5.53595	0	0	0.0751873	0	0	0.0136594	0	0	0.030097	0	0	0.0833333	0	0	0.0300166	0	0	2.94444	0	0	0.0560054	0	0
	61	0.037586	0	0.0293583	0.0706039	0	0.061298	0.20915	0	0.5	0.0595694	0	0.1	4.82026	0	0	0.0655597	0	0	0.0304741	0	0.0134572	0.107711	0	0.0467915	0.1875	0	0	0.090788	0	0	4.31944	0	0	0.0610247	0	0
	62	0.0152848	0	0	0.0466921	0	0	0.107843	0	0	0.0416611	0	0	4.02614	0	0	0.0570035	0	0	0.0103303	0	0	0.0522822	0	0	0.0694444	0	0	0.0572727	0	0	1.10417	0	0	0.0416998	0	0
	63	0.0181911	0	0	0.0496576	0	0	0.111111	0	0	0.04134	0	0	4.54575	0	0	0.0726069	0	0	0.0253207	0	0	0.0593207	0	0	0.125	0	0	0.0645503	0	0	4.125	0	0	0.0600373	0	0
	64	0.00436941	0	0	0.0301819	0	0	0.0392157	0	0	0.0375323	0	0	0.771242	0	0	0.0361392	0	0	0.00432883	0	0	0.0107931	0	0	0.0277778	0	0	0.0222222	0	0	0.520833	0	0	0.0278788	0	0
	65	0.0189382	0	0	0.0627777	0	0	0.0882353	0	0	0.051712	0	0	3.52941	0	0	0.0670759	0	0	0.0212479	0	0	0.0489671	0	0	0.0833333	0	0	0.0314334	0	0	3.26389	0	0	0.0382609	0	0
	66	0.0111499	0	0	0.0335167	0	0	0.0522876	0	0	0.0275294	0	0	1.25817	0	0	0.0297085	0	0	0.00812215	0	0	0.0207768	0	0	0.0625	0	0	0.0300287	0	0	1.125	0	0	0.0109499	0	0
	67	0.01773	0	0	0.0403004	0	0	0.104575	0	0	0.0375063	0	0	5.28758	0	0	0.0762103	0	0	0.0192553	0	0	0.0664935	0	0	0.138889	0	0	0.0764024	0	0	6.04167	0	0	0.0924381	0	0
	68	0.0335005	0	0	0.0801484	0	0.0120377	0.173203	0	0	0.0783367	0	0	5.93791	0	0	0.0871366	0	0	0.0126718	0	0	0.0373341	0	0	0.0833333	0	0	0.0256411	0	0	3.58333	0	0	0.0806769	0	0
	69	0.0142733	0	0	0.052991	0	0	0.0816993	0	0	0.0551242	0	0	2.73203	0	0	0.0667917	0	0	0.0216976	0	0	0.0834903	0	0	0.145833	0	0	0.0806217	0	0	4.20139	0	0	0.0815746	0	0
	70	0.00273571	0	0	0.033083	0	0	0.0130719	0	0	0.0280899	0	0	0.0915033	0	0	0.00629213	0	0	0.00689352	0	0	0.0858643	0	0	0.0486111	0	0	0.0869565	0	0	0.555556	0	0	0.00619068	0	0
	71	0.00760248	0	0	0.091413	0	0	0.0326797	0	0	0.0887446	0	0	3.69281	0	0	0.176573	0	0	0.00577238	0	0	0.0733174	0	0	0.0138889	0	0	0.0666667	0	0	1.28472	0	0	0.0696121	0	0
	72	0.000503632	0	0	0.00218495	0	0	0.00653595	0	0	0.0120482	0	0	0.398693	0	0	0.0204207	0	0	0	0	0	0	0	0	0	0	0	0	0	0	0	0	0	0	0	0
	164	0.0169601	0	0	0.0589105	0	0	0.107843	0	0	0.0592518	0	0	5.38889	0	0	0.115897	0	0.0823634	0.0141788	0	0	0.0745791	0	0	0.0972222	0	0	0.0847222	0	0	2.83333	0	0	0.0748492	0	0
	165	0.0668204	0	0.103811	0.102565	0	0.17845	0.460784	0	1	0.118296	0	0.2	12.8301	0	20	0.11535	0	0.190701	0.0524837	0	0.0871263	0.120787	0	0.155613	0.340278	0	1	0.123999	0	0.207692	10.3958	0	15.25	0.141172	0	0.234014
	166	0.0214524	0	0	0.0539078	0	0	0.140523	0	0	0.0548717	0	0	3.34314	0	0	0.0507871	0	0	0.0333338	0	0.0019726	0.0744823	0	0.0589275	0.222222	0	0.5	0.0936508	0	0.183333	3.34028	0	0	0.0463151	0	0
	167	0.0364973	0	0.0167634	0.10841	0	0.122614	0.228758	0	0.5	0.106935	0	0.166667	7.89542	0	8	0.1366	0	0.167988	0.0145519	0	0	0.0406574	0	0	0.104167	0	0	0.0419594	0	0	3.22917	0	0	0.0712391	0	0
	168	0.0185672	0	0	0.143673	0	0	0.101307	0	0	0.133466	0	0	2.01634	0	0	0.0779544	0	0	0.000148192	0	0	0.00923771	0	0	0.0138889	0	0	0.0135135	0	0	0.125	0	0	0.0135135	0	0
	169	0.0468692	0	0.0332124	0.109505	0	0.127376	0.284314	0	0.5	0.101799	0	0.225	7.47386	0	3	0.128303	0	0.112378	0.0384478	0	0.00912128	0.116532	0	0.0754831	0.215278	0	0.125	0.127867	0	0.2	6.6875	0	0	0.111195	0	0.0905672
	170	0.0457313	0	0.0293479	0.122307	0	0.166674	0.248366	0	0.5	0.118694	0	0.2	4.44118	0	0	0.109436	0	0	0.0421592	0	0.0683136	0.135239	0	0.179726	0.243056	0	0.5	0.131131	0	0.2	5.13889	0	0	0.0817754	0	0
	171	0.0342472	0	0.00239732	0.0643467	0	0.00565746	0.22549	0	0	0.0699044	0	0	6.02288	0	0	0.0676115	0	0	0.047633	0	0.0697071	0.102316	0	0.152693	0.25	0	0.5	0.0867585	0	0.123162	5.875	0	1.5	0.0809224	0	0.0419126
	172	0.0480806	0	0.0231684	0.0894927	0	0.0871529	0.238562	0	0.5	0.0822613	0	0.142857	10.0915	0	14	0.123915	0	0.162428	0.036556	0	0.0223774	0.0772278	0	0.0797847	0.256944	0	0.5	0.0938777	0	0.142857	6.38194	0	2.125	0.0847859	0	0.0549451
	173	0.0143081	0	0	0.0421068	0	0	0.101307	0	0	0.0489761	0	0	3.31373	0	0	0.0488821	0	0	0.00934395	0	0	0.0416412	0	0	0.0833333	0	0	0.0542373	0	0	0.965278	0	0	0.0276202	0	0
	174	0.0515649	0	0.0617882	0.150232	0	0.196049	0.330065	0	0.5	0.149603	0	0.25	8.60131	0	10.5	0.155857	0	0.219858	0.0320771	0	0.00377918	0.0960291	0	0.0526968	0.229167	0	0.125	0.108681	0	0.133333	6.125	0	0	0.0898814	0	0.00757576
	175	0.0395404	0	0.010082	0.0629431	0	0.0431182	0.222222	0	0.5	0.0720449	0	0.111111	7.70915	0	4.5	0.0889041	0	0.0745833	0.0347861	0	0.0203895	0.0703631	0	0.0737051	0.25	0	0.5	0.084229	0	0.121528	7.02778	0	1.625	0.0909146	0	0.0335128
	176	0.00495451	0	0	0.0630994	0	0	0.0457516	0	0	0.0573883	0	0	0.905229	0	0	0.0354777	0	0	0.00128131	0	0	0.00955107	0	0	0.0208333	0	0	0.0251572	0	0	0.326389	0	0	0.00955377	0	0
	177	0.005468	0	0	0.0449547	0	0	0.0522876	0	0	0.04	0	0	2.46405	0	0	0.0898226	0	0	0.00670882	0	0	0.0233052	0	0	0.0625	0	0	0.0344828	0	0	1.02083	0	0	0.0180139	0	0
	178	0.00269323	0	0	0.018996	0	0	0.0261438	0	0	0.0353535	0	0	0.732026	0	0	0.0212458	0	0	0.00220756	0	0	0.025	0	0	0.0138889	0	0	0.025	0	0	0	0	0	0	0	0
	179	0.0170617	0	0	0.0551935	0	0	0.104575	0	0	0.0520091	0	0	3.70588	0	0	0.0695089	0	0	0.00881783	0	0	0.0356258	0	0	0.0694444	0	0	0.031592	0	0	2.26389	0	0	0.0373304	0	0
	180	0.00702606	0	0	0.0271546	0	0	0.0490196	0	0	0.0308674	0	0	6.0817	0	0	0.117496	0	0.0457516	0.00839594	0	0	0.06145	0	0	0.0625	0	0	0.0591398	0	0	6.6875	0	0.25	0.116914	0	0.0706343
Default	73	0.022725	0	0	0.0760204	0	0	0.179739	0	0	0.0706377	0	0	21.4444	0	30.5	0.172242	0	0.302269	0.0140629	0	0	0.0359455	0	0	0.111111	0	0	0.036463	0	0	7.88889	0	0	0.0661706	0	0.0192308
	74	0.0380743	0	0.0374711	0.134509	0	0.17105	0.248366	0	0.5	0.126995	0	0.2	5.16013	0	0	0.0443108	0	0	0.0398965	0	0	0.150097	0	0.143102	0.229167	0	0	0.11296	0	0.2	7.125	0	0	0.0642109	0	0
	75	0.030741	0	0	0.079699	0	0	0.173203	0	0	0.0722586	0	0	11.6601	0	0	0.0903741	0	0	0.0133511	0	0	0.0914797	0	0	0.131944	0	0	0.0719907	0	0	6.36806	0	0	0.103832	0	0
	76	0.0219272	0	0	0.0697819	0	0	0.163399	0	0	0.0668529	0	0	16.8497	0	17	0.115884	0	0.126429	0.0226139	0	0	0.0492094	0	0	0.131944	0	0	0.0440363	0	0	10.5	0	0	0.0497839	0	0
	77	0.0179627	0	0	0.053308	0	0	0.0947712	0	0	0.0511163	0	0	6.67974	0	0	0.0608177	0	0	0.00507294	0	0	0.0334191	0	0	0.0833333	0	0	0.0455665	0	0	3.99306	0	0	0.069388	0	0
	78	0.028223	0	0	0.0654411	0	0.00337034	0.179739	0	0	0.0656427	0	0	9.41176	0	0	0.0582882	0	0	0.0372703	0	0.0230263	0.102997	0	0.129293	0.3125	0	0.5	0.103403	0	0.2	17.4583	0	21.125	0.10272	0	0.130719
	79	0.00429504	0	0	0.0217096	0	0	0.0359477	0	0	0.0215072	0	0	2.02941	0	0	0.0198827	0	0	0.00233165	0	0	0.0164247	0	0	0.0138889	0	0	0.0121212	0	0	0.902778	0	0	0.0180653	0	0
	80	0.0406061	0	0.0322018	0.0759114	0	0.0880731	0.267974	0	0.5	0.0756122	0	0.111111	10.5817	0	0	0.0554035	0	0	0.0268919	0	0.00814955	0.0738428	0	0.03874	0.243056	0	0.5	0.0712929	0	0.142857	9.11806	0	0	0.0400783	0	0
	81	0.0391155	0	0.0449316	0.0585598	0	0.0751221	0.281046	0	0.5	0.0586694	0	0.111111	32.0719	10	50	0.14583	0.0431115	0.235622	0.0527235	0	0.0621949	0.104142	0	0.215143	0.319444	0	0.5	0.0764757	0	0.142857	23.8472	1.5	35.5	0.136857	0.0121528	0.172303
	82	0.00706046	0	0	0.0316603	0	0	0.0555556	0	0	0.0286158	0	0	3.1732	0	0	0.0265807	0	0	0.000140169	0	0	0.00100902	0	0	0.00694444	0	0	0.005	0	0	0.409722	0	0	0.0049789	0	0
	83	0.02067	0	0	0.100494	0	0	0.127451	0	0	0.108184	0	0	5.9183	0	0	0.0747224	0	0	0.00411668	0	0	0.0508171	0	0	0.0277778	0	0	0.0441176	0	0	2.65972	0	0	0.0804175	0	0
	84	0.0239368	0	0	0.0745041	0	0	0.130719	0	0	0.0662668	0	0	7.62745	0	0	0.0767132	0	0	0.0144863	0	0	0.0462353	0	0	0.0833333	0	0	0.0509759	0	0	6.18056	0	0	0.046971	0	0
	85	0.00173558	0	0	0.0101223	0	0	0.0163399	0	0	0.0150273	0	0	0.421569	0	0	0.00621403	0	0	0.00165602	0	0	0.0265572	0	0	0.00694444	0	0	0.0144928	0	0	0	0	0	0	0	0
	86	0.0271827	0	0	0.0665479	0	0	0.163399	0	0	0.0645704	0	0	14.9477	0	0	0.0993183	0	0	0.00906688	0	0	0.0606441	0	0	0.0625	0	0	0.0528788	0	0	6.90972	0	0	0.0593541	0	0
	87	0.0395885	0	0.0265039	0.0715861	0	0.0671247	0.300654	0	0.5	0.0797951	0	0.154762	14.8954	0	0	0.0660471	0	0	0.0206871	0	0	0.0839127	0	0	0.152778	0	0	0.0670875	0	0	10	0	0	0.103229	0	0
	88	0.0886631	0.0397281	0.129264	0.166355	0.106873	0.265997	0.529412	0.5	1	0.141855	0.111111	0.25	35.134	0	58.5	0.184837	0.0467517	0.316578	0.0361221	0	0.0430708	0.118047	0	0.143504	0.326389	0	0.5	0.119528	0	0.183333	16.5694	0	18	0.120905	0	0.187342
	89	0.00162475	0	0	0.00874372	0	0	0.0163399	0	0	0.00737463	0	0	1.40196	0	0	0.0221678	0	0	0.00206962	0	0	0.0512821	0	0	0.0277778	0	0	0.0512821	0	0	0.520833	0	0	0.0435897	0	0
	90	0.0735574	0.0136025	0.128051	0.15986	0.0514348	0.200041	0.526144	0.5	1	0.16728	0.1	0.25	38.5425	12	69	0.213079	0.102236	0.363179	0.0459437	0	0.0693318	0.186761	0.0272124	0.299289	0.375	0	1	0.170412	0	0.333333	16.6806	0	27.625	0.207203	0	0.293333
	91	0.0334118	0	0.028452	0.0802261	0	0.116586	0.27451	0	0.5	0.0863217	0	0.166667	12.5556	0	0	0.0617763	0	0	0.0133781	0	0	0.0578443	0	0	0.152778	0	0	0.0665008	0	0	3.26389	0	0	0.0270104	0	0
	92	0.0218043	0	0	0.056659	0	0	0.143791	0	0	0.0602839	0	0	8.11111	0	0	0.057256	0	0	0.0100896	0	0	0.0388108	0	0	0.111111	0	0	0.0417108	0	0	1.53472	0	0	0.0293092	0	0
	93	0.0207699	0	0	0.061142	0	0	0.137255	0	0	0.0501744	0	0	15.7516	0	0	0.0991453	0	0.061397	0.0174275	0	0	0.061288	0	0	0.145833	0	0	0.0498076	0	0	15.4236	0	24.5	0.121997	0	0.149065
	94	0.0119621	0	0	0.0641061	0	0	0.0980392	0	0	0.06665	0	0	9.37908	0	0	0.101515	0	0.0407609	0.010596	0	0	0.0676573	0	0	0.0694444	0	0	0.0641975	0	0	8.95139	0	0	0.0959513	0	0.0531178
	95	0.0105354	0	0	0.0844455	0	0	0.0784314	0	0	0.0785256	0	0	9.68301	0	0	0.117258	0	0	0.00908773	0	0	0.0319802	0	0	0.0694444	0	0	0.0341961	0	0	8.0625	0	0	0.0956949	0	0
	96	0.0624839	0	0.0836527	0.178285	0	0.255036	0.379085	0	1	0.145575	0	0.25	22.1601	0	23.5	0.139285	0	0.234146	0.059962	0	0.124933	0.2442	0.087704	0.457534	0.430556	0	1	0.202151	0.0982143	0.333333	22.125	0	32.375	0.252794	0.0582751	0.433761
	97	0.0359695	0	0.0385196	0.185173	0	0.286446	0.261438	0	0.5	0.159479	0	0.25	9.31373	0	0	0.110949	0	0.122864	0.0213638	0	0	0.240543	0	0.402185	0.118056	0	0	0.206019	0	0.333333	7.97222	0	0	0.151042	0	0
	98	0.0336687	0	0	0.158759	0	0.16527	0.20915	0	0	0.139417	0	0.2	10.549	0	0	0.133815	0	0	0.0178132	0	0	0.110516	0	0	0.1875	0	0	0.10257	0	0	6.19444	0	0	0.102589	0	0
	99	0.00442	0	0	0.0454073	0	0	0.0294118	0	0	0.0432367	0	0	0.281046	0	0	0.0150567	0	0	0	0	0	0	0	0	0	0	0	0	0	0	0	0	0	0	0	0
	181	0.0120375	0	0	0.0467339	0	0	0.0784314	0	0	0.0389204	0	0	7.22876	0	0	0.043286	0	0	0.0265731	0	0	0.0919974	0	0	0.145833	0	0	0.0663314	0	0	7.03472	0	0	0.0515865	0	0
	182	0.0517899	0	0.0945299	0.0849636	0	0.125207	0.356209	0	1	0.0954635	0	0.142857	17.7484	0	10	0.0862204	0	0.0780842	0.0283911	0	0.0145137	0.0616913	0	0.0546525	0.284722	0	0.5	0.0846179	0	0.125	10.0417	0	0	0.0509371	0	0
	183	0.0351387	0	0.00267734	0.0946026	0	0.0471439	0.232026	0	0	0.0807271	0	0.111111	15.9575	0	11	0.114034	0	0.123656	0.0158716	0	0	0.0731945	0	0	0.125	0	0	0.0670455	0	0	4.76389	0	0	0.0512259	0	0
	184	0.0405163	0	0.0580544	0.130942	0	0.162605	0.323529	0	1	0.138723	0	0.25	15.9608	0	13	0.101309	0	0.136046	0.00877559	0	0	0.0717386	0	0	0.0763889	0	0	0.0569913	0	0	4.88889	0	0	0.0749149	0	0
	185	0.0321476	0	0.0116731	0.0752491	0	0.0740466	0.205882	0	0	0.0719475	0	0.0977273	29.4444	5	47	0.177916	0.0860215	0.270718	0.0197656	0	0	0.0823233	0	0	0.152778	0	0	0.0658854	0	0	14.4653	0	19	0.139813	0	0.192953
	186	0.00312064	0	0	0.0389322	0	0	0.0228758	0	0	0.0365646	0	0	3.18627	0	0	0.0510419	0	0	0.000413324	0	0	0.0047276	0	0	0.00694444	0	0	0.00724638	0	0	0	0	0	0	0	0
	187	0.0376582	0	0.00843316	0.0824777	0	0.0489624	0.254902	0	0	0.0778253	0	0.0625	14.1961	0	0	0.0768335	0	0	0.0244293	0	0	0.107912	0	0	0.201389	0	0	0.10264	0	0	8.50694	0	0	0.0472374	0	0
	188	0.00652012	0	0	0.0438127	0	0	0.0424837	0	0	0.0438144	0	0	2.08824	0	0	0.0504281	0	0	0.000641377	0	0	0.0251568	0	0	0.0208333	0	0	0.03	0	0	0.0277778	0	0	0.000627588	0	0
	189	0.012015	0	0	0.0369894	0	0	0.0686275	0	0	0.0387164	0	0	3.84967	0	0	0.0330696	0	0	0.00457916	0	0	0.0122195	0	0	0.0277778	0	0	0.0162698	0	0	4.05556	0	0	0.0366233	0	0
	190	0.023343	0	0	0.0545771	0	0	0.163399	0	0	0.0576578	0	0	18.402	0	19	0.120506	0	0.151415	0.00780701	0	0	0.0349971	0	0	0.0694444	0	0	0.0311898	0	0	9.90972	0	0	0.0935927	0	0
	191	0.0287022	0	0	0.102819	0	0	0.196078	0	0	0.101245	0	0	9.78758	0	0	0.0680401	0	0	0.0178723	0	0	0.0666061	0	0	0.125	0	0	0.0704586	0	0	5.01389	0	0	0.0496568	0	0
	192	0	0	0	0	0	0	0	0	0	0	0	0	0.313725	0	0	0.0225564	0	0	0	0	0	0	0	0	0	0	0	0	0	0	0	0	0	0	0	0
	193	0.0597113	0	0.108286	0.110047	0.0127042	0.136504	0.45098	0	1	0.114869	0	0.2	21.3856	0	29	0.116664	0	0.166459	0.046342	0	0.0564594	0.133488	0	0.168636	0.395833	0	1	0.14579	0	0.2375	15.1389	0	8.25	0.102009	0	0.102344
	194	0.0621102	0	0.0855332	0.124689	0	0.1987	0.411765	0	1	0.130008	0	0.25	30.5359	11	53	0.187539	0.0737705	0.296383	0.0309898	0	0	0.110313	0	0.111165	0.201389	0	0	0.0912515	0	0.0555556	19.5347	0	23.5	0.215556	0	0.452991
	195	0.017385	0	0	0.0631734	0	0	0.101307	0	0	0.0543785	0	0	5.45098	0	0	0.0377731	0	0	0.007978	0	0	0.0251209	0	0	0.0625	0	0	0.027381	0	0	1.29167	0	0	0.0203983	0	0
	196	0.0250284	0	0	0.0739587	0	0	0.179739	0	0	0.0738006	0	0	8.32353	0	0	0.0634223	0	0	0.0147637	0	0	0.0475355	0	0	0.111111	0	0	0.0448029	0	0	3.4375	0	0	0.0316576	0	0
	197	0.0158032	0	0	0.108558	0	0	0.150327	0	0	0.110799	0	0	2.62418	0	0	0.0352114	0	0	0.0204894	0	0	0.0852759	0	0	0.125	0	0	0.0709617	0	0	3.04861	0	0	0.038429	0	0
	198	0.0665736	0.0133769	0.105516	0.154875	0.0408459	0.26442	0.46732	0	1	0.137943	0.0714286	0.2	28.6405	0	40	0.161693	0	0.284292	0.0393921	0	0.0470893	0.142096	0	0.168815	0.354167	0	0.625	0.143564	0	0.2	14.375	0	11	0.138008	0	0.155609
	199	0.00334962	0	0	0.0119593	0	0	0.0163399	0	0	0.00714286	0	0	7.89216	0	0	0.11093	0	0	0.00277861	0	0	0.00611458	0	0	0.0138889	0	0	0.00340909	0	0	4.18056	0	0	0.0708347	0	0
